# Supplementary material for: A logistic regression model to predict the next rabies virus host-shift event
Source: Sci Rep. 2025 Jun 2;15:19306. doi: 10.1038/s41598-025-98986-x (PMC12130182; doi:10.1038/s41598-025-98986-x)
Supplement: Supplementary file 1 — Supplementary Material 1 [file 41598_2025_98986_MOESM1_ESM.xlsx]

## Sheet: Results
Susceptible Species		Variant	Known HSE	Variant Status	Relatedness	Temperature (K)	Temperature Difference	Litter Size (log)	Weight (g, log)	Weight Difference	Lineage	Susceptible Species Geographic Range						Variant Geographic Range						Risk Ratio
Common Name	Genus species											North America	South America	Europe	Africa	Asia	Oceania	North America	South America	Europe	Africa	Asia	Oceania
Coyote	Canis latrans	Canine-associated	1	active	4.77188	310.15	1.7	1.74397	9.49175	High	0	1	0	0	0	0	0	1	1	1	1	1	1	187
Dhole	Cuon alpinus	Eurasian gray wolf	0	natural extinction	7.18	310.55	0.9	1.60944	9.6646	High	0	0	0	0	0	1	0	0	0	1	0	1	0	166
Dhole	Cuon alpinus	Canine-associated	0	active	7.18	310.55	1.3	1.60944	9.6646	High	0	0	0	0	0	1	0	1	1	1	1	1	1	159.8
African wild dog	Lycaon pictus	Canine-associated	0	active	8.934	310.55	1.3	2.07944	10.1849	Medium	0	0	0	0	1	0	0	1	1	1	1	1	1	134.8
Arctic Fox	Vulpes lagopus	TX/MX Coyote	0	anthropogenic extinction	24.568	311.75	-1.6	2.03471	8.55641	High	0	1	0	1	0	1	0	1	0	0	0	0	0	121.4
Arctic Fox	Vulpes lagopus	Raccoon dog-associated variants	0	active	20.9628	311.75	-0.6	2.03471	8.55641	High	0	1	0	1	0	1	0	0	0	1	0	1	0	115.8
Arctic Fox	Vulpes lagopus	Eurasian gray wolf	0	natural extinction	24.568	311.75	-0.3	2.03471	8.55641	High	0	1	0	1	0	1	0	0	0	1	0	1	0	105.3
Culpeo	Lycalopex culpaeus	Canine-associated	0	active	10.642	310.55	1.3	1.38629	9.4727	High	0	0	1	0	0	0	0	1	1	1	1	1	1	100.9
Arctic Fox	Vulpes lagopus	Canine-associated	1	active	24.568	311.75	0.1	2.03471	8.55641	High	0	1	0	1	0	1	0	1	1	1	1	1	1	100.6
Raccoon dog	Nyctereutes procyonoides	Eurasian gray wolf	0	natural extinction	24.568	311.15	0.3	1.85003	8.77956	High	0	0	0	0	0	1	0	0	0	1	0	1	0	99.6
Arctic Fox	Vulpes lagopus	Golden jackal	0	active	24.568	311.75	0.2	2.03471	8.55641	High	0	1	0	1	0	1	0	0	0	1	0	1	0	99.5
Side-striped jackal	Canis adustus	Canine-associated	1	active	8.934	311.23	0.62	1.50408	9.23503	High	0	0	0	0	1	0	0	1	1	1	1	1	1	97.9
Raccoon dog	Nyctereutes procyonoides	Canine-associated	1	active	24.568	311.15	0.7	1.85003	8.77956	High	0	0	0	0	0	1	0	1	1	1	1	1	1	95.1
Raccoon dog	Nyctereutes procyonoides	Golden jackal	0	active	24.568	311.15	0.8	1.85003	8.77956	High	0	0	0	0	0	1	0	0	0	1	0	1	0	94
Hooded skunk	Mephitis macroura	South Central skunk	0	active	6.6	309.6	0.05	1.66771	6.87213	High	1	1	0	0	0	0	0	1	0	0	0	0	0	89.7
Hooded skunk	Mephitis macroura	Flagstaff skunk	0	intermittent	6.6	309.6	0.05	1.66771	6.87213	High	1	1	0	0	0	0	0	1	0	0	0	0	0	89.7
Maned wolf	Chrysocyon brachyurus	Canine-associated	0	active	10.642	310.55	1.3	1.09861	9.97581	High	0	0	1	0	0	0	0	1	1	1	1	1	1	88.8
Dog	Canis lupus	Eurasian gray wolf	0	natural extinction	0	311.45	0	1.6864	10.1896	Medium	0	1	1	1	1	1	1	0	0	1	0	1	0	83.6
Black-backed jackal	Canis mesomelas	Canine-associated	1	active	8.934	311.15	0.7	1.35841	9.23503	High	0	0	0	0	1	0	0	1	1	1	1	1	1	79.6
Golden jackal	Canis aureus	Eurasian gray wolf	0	natural extinction	4.8	311.95	-0.5	1.31909	9.30565	High	0	0	0	1	0	1	0	0	0	1	0	1	0	79
Pampas fox	Lycalopex gymnocercus	Canine-associated	0	active	10.642	310.55	1.3	1.38629	9.04782	High	0	0	1	0	0	0	0	1	1	1	1	1	1	78.3
Bush dog	Speothos venaticus	TX/MX Coyote	0	anthropogenic extinction	10.642	310.55	-0.4	1.38629	8.69951	High	0	1	1	0	0	0	0	1	0	0	0	0	0	77.6
Coyote	Canis latrans	Oregon gray fox	0	abortive	24.568	310.15	1.7	1.74397	9.49175	Medium	1	1	0	0	0	0	0	1	0	0	0	0	0	76
Golden jackal	Canis aureus	Canine-associated	1	active	4.8	311.95	-0.1	1.31909	9.30565	High	0	0	0	1	0	1	0	1	1	1	1	1	1	75.3
Gray wolf	Canis lupus	Canine-associated	1	active	0	311.45	0.4	1.60543	10.1896	Medium	0	1	0	1	0	1	0	1	1	1	1	1	1	70.4
Argentinian gray fox	Lycalopex griseus	Brazil crab-eating fox	0	active	3.248	310.55	0.8	1.43508	8.29155	High	0	0	1	0	0	0	0	0	1	0	0	0	0	64.6
Bush dog	Speothos venaticus	Canine-associated	0	active	10.642	310.55	1.3	1.38629	8.69951	High	0	1	1	0	0	0	0	1	1	1	1	1	1	63.1
Striped skunk	Mephitis mephitis	Eastern raccoon	0	active	64.7082	309.6	1.55	1.74047	8.16052	High	1	1	0	0	0	0	0	1	0	0	0	0	0	62.1
Argentinian gray fox	Lycalopex griseus	Brazil Hoary fox	0	active	3.248	310.55	1.3	1.43508	8.29155	High	0	0	1	0	0	0	0	0	1	0	0	0	0	60.7
Hog-nosed skunk	Conepatus leuconotus	South Central skunk	0	active	23.1578	309.15	0.5	1.22378	7.54961	High	1	1	0	0	0	0	0	1	0	0	0	0	0	53.4
Hog-nosed skunk	Conepatus leuconotus	Flagstaff skunk	0	intermittent	23.1578	309.15	0.5	1.22378	7.54961	High	1	1	0	0	0	0	0	1	0	0	0	0	0	53.4
Argentinian gray fox	Lycalopex griseus	Canine-associated	0	active	10.642	310.55	1.3	1.43508	8.29155	High	0	0	1	0	0	0	0	1	1	1	1	1	1	52.5
Arctic Fox	Vulpes lagopus	Oregon gray fox	0	abortive	24.568	311.75	0.1	2.03471	8.55641	Medium	1	1	0	1	0	1	0	1	0	0	0	0	0	52.4
Hooded skunk	Mephitis macroura	California skunk	0	active	6.6	309.6	0.05	1.66771	6.87213	High	0	1	0	0	0	0	0	1	0	0	0	0	0	50.6
Hooded skunk	Mephitis macroura	North Central skunk	0	active	6.6	309.6	0.05	1.66771	6.87213	High	0	1	0	0	0	0	0	1	0	0	0	0	0	50.6
Dhole	Cuon alpinus	Golden jackal	0	active	7.18	310.55	1.4	1.60944	9.6646	Medium	0	0	0	0	0	1	0	0	0	1	0	1	0	49.8
Swift fox	Vulpes velox	Oregon gray fox	0	abortive	24.568	311.67	0.18	1.50408	7.78322	High	1	1	0	0	0	0	0	1	0	0	0	0	0	48.9
Red fox	Vulpes vulpes	TX/MX Coyote	0	anthropogenic extinction	24.568	311.85	-1.7	1.52388	8.32644	High	0	1	0	1	1	1	0	1	0	0	0	0	0	47.8
Coati	Nasua narica	Eastern raccoon	0	active	34.6176	311.75	-0.6	1.38629	8.22951	High	1	1	1	0	0	0	0	1	0	0	0	0	0	47.7
Corsac fox	Vulpes corsac	Eurasian red fox	0	near anthropogenic extinction	5.51307	311.67	0.18	1.54756	7.90101	High	0	0	0	1	0	1	0	0	0	1	0	1	0	45.5
Corsac fox	Vulpes corsac	Turkey red fox	0	abortive	5.51307	311.67	0.18	1.54756	7.90101	High	0	0	0	1	0	1	0	0	0	1	0	1	0	45.5
Red fox	Vulpes vulpes	Raccoon dog-associated variants	0	active	20.9628	311.85	-0.7	1.52388	8.32644	High	0	1	0	1	1	1	0	0	0	1	0	1	0	45.2
Gray Fox	Urocyon cinereoargenteus	TX/MX Coyote	0	anthropogenic extinction	24.568	310.55	-0.4	1.31103	8.4659	High	0	1	1	0	0	0	0	1	0	0	0	0	0	45.2
Kit fox	Vulpes macrotis	Oregon gray fox	0	abortive	24.568	311.15	0.7	1.38629	7.82405	High	1	1	0	0	0	0	0	1	0	0	0	0	0	44.9
Corsac fox	Vulpes corsac	Arctic fox	0	active	7.03334	311.67	0.08	1.54756	7.90101	High	0	0	0	1	0	1	0	1	0	1	0	1	0	44.7
Coyote	Canis latrans	Arctic fox	0	active	24.568	310.15	1.6	1.74397	9.49175	Medium	0	1	0	0	0	0	0	1	0	1	0	1	0	42.7
Coyote	Canis latrans	Texas gray fox	0	anthropogenic extinction	24.568	310.15	1.7	1.74397	9.49175	Medium	0	1	0	0	0	0	0	1	0	0	0	0	0	42.2
Coyote	Canis latrans	Arizona/Mexico gray fox	0	active	24.568	310.15	1.7	1.74397	9.49175	Medium	0	1	0	0	0	0	0	1	0	0	0	0	0	42.2
Coyote	Canis latrans	California gray fox	0	abortive	24.568	310.15	1.7	1.74397	9.49175	Medium	0	1	0	0	0	0	0	1	0	0	0	0	0	42.2
Coyote	Canis latrans	Maine gray fox	0	emerging	24.568	310.15	1.7	1.74397	9.49175	Medium	0	1	0	0	0	0	0	1	0	0	0	0	0	42.2
Coyote	Canis latrans	Flagstaff Gray fox	0	abortive	24.568	310.15	1.7	1.74397	9.49175	Medium	0	1	0	0	0	0	0	1	0	0	0	0	0	42.2
Coyote	Canis latrans	North American red fox	0	natural extinction	24.568	310.15	1.7	1.74397	9.49175	Medium	0	1	0	0	0	0	0	1	0	0	0	0	0	42.2
Coyote	Canis latrans	Ontario red fox	0	anthropogenic extinction	24.568	310.15	1.7	1.74397	9.49175	Medium	0	1	0	0	0	0	0	1	0	0	0	0	0	42.2
Red fox	Vulpes vulpes	Black-backed jackal	0	active	24.568	311.85	-0.7	1.52388	8.32644	High	0	1	0	1	1	1	0	0	0	0	1	0	0	42
Red fox	Vulpes vulpes	Side-striped jackal	0	active	24.568	311.85	-0.7	1.52388	8.32644	High	0	1	0	1	1	1	0	0	0	0	1	0	0	42
Bat-eared fox	Otocyon megalotis	Black-backed jackal	0	active	24.568	310.55	0.6	1.38629	8.33086	High	0	0	0	0	1	0	0	0	0	0	1	0	0	41.1
Bat-eared fox	Otocyon megalotis	Side-striped jackal	0	active	24.568	310.55	0.6	1.38629	8.33086	High	0	0	0	0	1	0	0	0	0	0	1	0	0	41.1
Swift fox	Vulpes velox	Arctic fox	0	active	3.914	311.67	0.08	1.50408	7.78322	High	0	1	0	0	0	0	0	1	0	1	0	1	0	41
Arctic Fox	Vulpes lagopus	Eurasian red fox	0	near anthropogenic extinction	7.03334	311.75	0.1	2.03471	8.55641	Medium	0	1	0	1	0	1	0	0	0	1	0	1	0	40.8
Arctic Fox	Vulpes lagopus	North American red fox	0	natural extinction	7.03334	311.75	0.1	2.03471	8.55641	Medium	0	1	0	1	0	1	0	1	0	0	0	0	0	40.8
Arctic Fox	Vulpes lagopus	Ontario red fox	0	anthropogenic extinction	7.03334	311.75	0.1	2.03471	8.55641	Medium	0	1	0	1	0	1	0	1	0	0	0	0	0	40.8
Arctic Fox	Vulpes lagopus	Turkey red fox	0	abortive	7.03334	311.75	0.1	2.03471	8.55641	Medium	0	1	0	1	0	1	0	0	0	1	0	1	0	40.8
Red fox	Vulpes vulpes	Eurasian gray wolf	0	natural extinction	24.568	311.85	-0.4	1.52388	8.32644	High	0	1	0	1	1	1	0	0	0	1	0	1	0	40.4
Dhole	Cuon alpinus	Raccoon dog-associated variants	0	active	24.568	310.55	0.6	1.60944	9.6646	Medium	0	0	0	0	0	1	0	0	0	1	0	1	0	38.9
Gray Fox	Urocyon cinereoargenteus	Brazil crab-eating fox	0	active	24.568	310.55	0.8	1.31103	8.4659	High	0	1	1	0	0	0	0	0	1	0	0	0	0	38.7
Crab-eating fox	Cerdocyon thous	Canine-associated	1	active	10.642	311.35	0.5	1.12817	8.77956	High	0	0	1	0	0	0	0	1	1	1	1	1	1	38.5
Red fox	Vulpes vulpes	Canine-associated	1	active	24.568	311.85	-5.68434e-14	1.52388	8.32644	High	0	1	0	1	1	1	0	1	1	1	1	1	1	38.3
Swift fox	Vulpes velox	North American red fox	0	natural extinction	7.03334	311.67	0.18	1.50408	7.78322	High	0	1	0	0	0	0	0	1	0	0	0	0	0	38
Swift fox	Vulpes velox	Ontario red fox	0	anthropogenic extinction	7.03334	311.67	0.18	1.50408	7.78322	High	0	1	0	0	0	0	0	1	0	0	0	0	0	38
Red fox	Vulpes vulpes	Golden jackal	0	active	24.568	311.85	0.1	1.52388	8.32644	High	0	1	0	1	1	1	0	0	0	1	0	1	0	37.8
Kit fox	Vulpes macrotis	Arctic fox	0	active	3.914	311.15	0.6	1.38629	7.82405	High	0	1	0	0	0	0	0	1	0	1	0	1	0	37.6
Bat-eared fox	Otocyon megalotis	Canine-associated	1	active	24.568	310.55	1.3	1.38629	8.33086	High	0	0	0	0	1	0	0	1	1	1	1	1	1	37.5
Hoary fox	Lycalopex vetulus	Canine-associated	1	active	10.642	310.55	1.3	1.09861	8.58485	High	0	0	1	0	0	0	0	1	1	1	1	1	1	36.5
Corsac fox	Vulpes corsac	Raccoon dog-associated variants	0	active	20.9628	311.67	-0.52	1.54756	7.90101	High	0	0	0	1	0	1	0	0	0	1	0	1	0	36.4
Gray Fox	Urocyon cinereoargenteus	Canine-associated	1	active	24.568	310.55	1.3	1.31103	8.4659	High	0	1	1	0	0	0	0	1	1	1	1	1	1	36.2
Culpeo	Lycalopex culpaeus	Brazil crab-eating fox	0	active	3.248	310.55	0.8	1.38629	9.4727	Medium	0	0	1	0	0	0	0	0	1	0	0	0	0	35.5
Kit fox	Vulpes macrotis	North American red fox	0	natural extinction	7.03334	311.15	0.7	1.38629	7.82405	High	0	1	0	0	0	0	0	1	0	0	0	0	0	34.8
Kit fox	Vulpes macrotis	Ontario red fox	0	anthropogenic extinction	7.03334	311.15	0.7	1.38629	7.82405	High	0	1	0	0	0	0	0	1	0	0	0	0	0	34.8
Striped skunk	Mephitis mephitis	Oregon gray fox	0	abortive	90.2	309.6	2.25	1.74047	8.16052	High	1	1	0	0	0	0	0	1	0	0	0	0	0	34
Cape fox	Vulpes chama	Black-backed jackal	0	active	24.568	311.67	-0.52	1.38629	8.29405	High	0	0	0	0	1	0	0	0	0	0	1	0	0	33.6
Cape fox	Vulpes chama	Side-striped jackal	0	active	24.568	311.67	-0.52	1.38629	8.29405	High	0	0	0	0	1	0	0	0	0	0	1	0	0	33.6
Culpeo	Lycalopex culpaeus	Brazil Hoary fox	0	active	3.248	310.55	1.3	1.38629	9.4727	Medium	0	0	1	0	0	0	0	0	1	0	0	0	0	33.2
Swift fox	Vulpes velox	TX/MX Coyote	0	anthropogenic extinction	24.568	311.67	-1.52	1.50408	7.78322	High	0	1	0	0	0	0	0	1	0	0	0	0	0	33.1
Corsac fox	Vulpes corsac	Eurasian gray wolf	0	natural extinction	24.568	311.67	-0.22	1.54756	7.90101	High	0	0	0	1	0	1	0	0	0	1	0	1	0	32.5
Island gray fox	Urocyon littoralis	Oregon gray fox	0	abortive	1.7144	310.55	1.3	0.955511	7.5447	High	1	1	0	0	0	0	0	1	0	0	0	0	0	31.8
Corsac fox	Vulpes corsac	Canine-associated	0	active	24.568	311.67	0.18	1.54756	7.90101	High	0	0	0	1	0	1	0	1	1	1	1	1	1	30.8
Side-striped jackal	Canis adustus	Black-backed jackal	0	active	8.03414	311.23	-0.08	1.50408	9.23503	Medium	0	0	0	0	1	0	0	0	0	0	1	0	0	30.8
Cape fox	Vulpes chama	Canine-associated	0	active	24.568	311.67	0.18	1.38629	8.29405	High	0	0	0	0	1	0	0	1	1	1	1	1	1	30.6
Corsac fox	Vulpes corsac	Golden jackal	0	active	24.568	311.67	0.28	1.54756	7.90101	High	0	0	0	1	0	1	0	0	0	1	0	1	0	30.4
Kit fox	Vulpes macrotis	TX/MX Coyote	0	anthropogenic extinction	24.568	311.15	-1	1.38629	7.82405	High	0	1	0	0	0	0	0	1	0	0	0	0	0	30.3
Smooth-coated otter	Lutrogale perspicillata	Eurasian gray wolf	0	natural extinction	90.2	309.45	2	1.60944	9.10498	High	0	0	0	0	0	1	0	0	0	1	0	1	0	30
Raccoon dog	Nyctereutes procyonoides	Arctic fox	0	active	20.9628	311.15	0.6	1.85003	8.77956	Medium	0	0	0	0	0	1	0	1	0	1	0	1	0	29.1
Hog-nosed skunk	Conepatus leuconotus	California skunk	0	active	23.1578	309.15	0.5	1.22378	7.54961	High	0	1	0	0	0	0	0	1	0	0	0	0	0	29
Hog-nosed skunk	Conepatus leuconotus	North Central skunk	0	active	23.1578	309.15	0.5	1.22378	7.54961	High	0	1	0	0	0	0	0	1	0	0	0	0	0	29
Raccoon dog	Nyctereutes procyonoides	Eurasian red fox	0	near anthropogenic extinction	20.9628	311.15	0.7	1.85003	8.77956	Medium	0	0	0	0	0	1	0	0	0	1	0	1	0	28.7
Raccoon dog	Nyctereutes procyonoides	Turkey red fox	0	abortive	20.9628	311.15	0.7	1.85003	8.77956	Medium	0	0	0	0	0	1	0	0	0	1	0	1	0	28.7
Arctic Fox	Vulpes lagopus	Texas gray fox	0	anthropogenic extinction	24.568	311.75	0.1	2.03471	8.55641	Medium	0	1	0	1	0	1	0	1	0	0	0	0	0	28.4
Arctic Fox	Vulpes lagopus	Arizona/Mexico gray fox	0	active	24.568	311.75	0.1	2.03471	8.55641	Medium	0	1	0	1	0	1	0	1	0	0	0	0	0	28.4
Smooth-coated otter	Lutrogale perspicillata	Canine-associated	0	active	90.2	309.45	2.4	1.60944	9.10498	High	0	0	0	0	0	1	0	1	1	1	1	1	1	28.4
Arctic Fox	Vulpes lagopus	California gray fox	0	abortive	24.568	311.75	0.1	2.03471	8.55641	Medium	0	1	0	1	0	1	0	1	0	0	0	0	0	28.4
Arctic Fox	Vulpes lagopus	Maine gray fox	0	emerging	24.568	311.75	0.1	2.03471	8.55641	Medium	0	1	0	1	0	1	0	1	0	0	0	0	0	28.4
Arctic Fox	Vulpes lagopus	Flagstaff Gray fox	0	abortive	24.568	311.75	0.1	2.03471	8.55641	Medium	0	1	0	1	0	1	0	1	0	0	0	0	0	28.4
Smooth-coated otter	Lutrogale perspicillata	Golden jackal	0	active	90.2	309.45	2.5	1.60944	9.10498	High	0	0	0	0	0	1	0	0	0	1	0	1	0	28
Smooth-coated otter	Lutrogale perspicillata	Ferret-badger	0	active	25.0175	309.45	2.7	1.60944	9.10498	Medium	0	0	0	0	0	1	0	0	0	0	0	1	0	27.6
Pampas fox	Lycalopex gymnocercus	Brazil crab-eating fox	0	active	3.248	310.55	0.8	1.38629	9.04782	Medium	0	0	1	0	0	0	0	0	1	0	0	0	0	26.6
Swift fox	Vulpes velox	Texas gray fox	0	anthropogenic extinction	24.568	311.67	0.18	1.50408	7.78322	High	0	1	0	0	0	0	0	1	0	0	0	0	0	26.4
Swift fox	Vulpes velox	Arizona/Mexico gray fox	0	active	24.568	311.67	0.18	1.50408	7.78322	High	0	1	0	0	0	0	0	1	0	0	0	0	0	26.4
Swift fox	Vulpes velox	Canine-associated	0	active	24.568	311.67	0.18	1.50408	7.78322	High	0	1	0	0	0	0	0	1	1	1	1	1	1	26.4
Swift fox	Vulpes velox	California gray fox	0	abortive	24.568	311.67	0.18	1.50408	7.78322	High	0	1	0	0	0	0	0	1	0	0	0	0	0	26.4
Swift fox	Vulpes velox	Maine gray fox	0	emerging	24.568	311.67	0.18	1.50408	7.78322	High	0	1	0	0	0	0	0	1	0	0	0	0	0	26.4
Swift fox	Vulpes velox	Flagstaff Gray fox	0	abortive	24.568	311.67	0.18	1.50408	7.78322	High	0	1	0	0	0	0	0	1	0	0	0	0	0	26.4
Crab-eating raccoon	Procyon cancrivorus	Eastern raccoon	0	active	7.09271	310.15	1	1.09861	8.74353	Medium	1	1	1	0	0	0	0	1	0	0	0	0	0	25
Pampas fox	Lycalopex gymnocercus	Brazil Hoary fox	0	active	3.248	310.55	1.3	1.38629	9.04782	Medium	0	0	1	0	0	0	0	0	1	0	0	0	0	24.9
Black-backed jackal	Canis mesomelas	Side-striped jackal	0	active	8.03414	311.15	0	1.35841	9.23503	Medium	0	0	0	0	1	0	0	0	0	0	1	0	0	24.3
Kit fox	Vulpes macrotis	Texas gray fox	0	anthropogenic extinction	24.568	311.15	0.7	1.38629	7.82405	High	0	1	0	0	0	0	0	1	0	0	0	0	0	24.1
Kit fox	Vulpes macrotis	Arizona/Mexico gray fox	0	active	24.568	311.15	0.7	1.38629	7.82405	High	0	1	0	0	0	0	0	1	0	0	0	0	0	24.1
Kit fox	Vulpes macrotis	Canine-associated	0	active	24.568	311.15	0.7	1.38629	7.82405	High	0	1	0	0	0	0	0	1	1	1	1	1	1	24.1
Kit fox	Vulpes macrotis	California gray fox	0	abortive	24.568	311.15	0.7	1.38629	7.82405	High	0	1	0	0	0	0	0	1	0	0	0	0	0	24.1
Kit fox	Vulpes macrotis	Maine gray fox	0	emerging	24.568	311.15	0.7	1.38629	7.82405	High	0	1	0	0	0	0	0	1	0	0	0	0	0	24.1
Kit fox	Vulpes macrotis	Flagstaff Gray fox	0	abortive	24.568	311.15	0.7	1.38629	7.82405	High	0	1	0	0	0	0	0	1	0	0	0	0	0	24.1
Bush dog	Speothos venaticus	Oregon gray fox	0	abortive	24.568	310.55	1.3	1.38629	8.69951	Medium	1	1	1	0	0	0	0	1	0	0	0	0	0	23.5
Hooded skunk	Mephitis macroura	Eastern raccoon	0	active	64.7082	309.6	1.55	1.66771	6.87213	High	1	1	0	0	0	0	0	1	0	0	0	0	0	23.3
Striped skunk	Mephitis mephitis	TX/MX Coyote	0	anthropogenic extinction	90.2	309.6	0.55	1.74047	8.16052	High	0	1	0	0	0	0	0	1	0	0	0	0	0	22.8
Coyote	Canis latrans	Eastern raccoon	0	active	90.2	310.15	1	1.74397	9.49175	Medium	1	1	0	0	0	0	0	1	0	0	0	0	0	22.1
Hooded skunk	Mephitis macroura	Yucatan coati	0	active	64.7082	309.6	2.15	1.66771	6.87213	High	1	1	0	0	0	0	0	1	0	0	0	0	0	21.5
Red fox	Vulpes vulpes	Eastern raccoon	0	active	90.2	311.85	-0.7	1.52388	8.32644	High	1	1	0	1	1	1	0	1	0	0	0	0	0	20
Side-striped jackal	Canis adustus	Bat-eared fox	0	active	24.568	311.23	0.62	1.50408	9.23503	Medium	0	0	0	0	1	0	0	0	0	0	1	0	0	19.8
Hooded skunk	Mephitis macroura	Central Mexico skunk	0	active	19.7977	309.6	-0.05	1.66771	6.87213	Medium	1	1	0	0	0	0	0	1	0	0	0	0	0	19
Ringtail	Bassariscus astutus	Eastern raccoon	0	active	20.6898	310.75	0.4	1.09861	6.92264	High	1	1	0	0	0	0	0	1	0	0	0	0	0	18.9
Gray Fox	Urocyon cinereoargenteus	Eastern raccoon	1	active	90.2	310.55	0.6	1.31103	8.4659	High	1	1	1	0	0	0	0	1	0	0	0	0	0	18.9
Hog-nosed skunk	Conepatus leuconotus	Eastern raccoon	0	active	64.7082	309.15	2	1.22378	7.54961	High	1	1	0	0	0	0	0	1	0	0	0	0	0	18.6
Red fox	Vulpes vulpes	Oregon gray fox	0	abortive	24.568	311.85	-5.68434e-14	1.52388	8.32644	Medium	1	1	0	1	1	1	0	1	0	0	0	0	0	18.6
Striped skunk	Mephitis mephitis	Arctic fox	0	active	90.2	309.6	2.15	1.74047	8.16052	High	0	1	0	0	0	0	0	1	0	1	0	1	0	18.3
Arctic Fox	Vulpes lagopus	Central Mexico skunk	0	active	90.2	311.75	-2.2	2.03471	8.55641	Medium	1	1	0	1	0	1	0	1	0	0	0	0	0	18.3
Striped skunk	Mephitis mephitis	Texas gray fox	0	anthropogenic extinction	90.2	309.6	2.25	1.74047	8.16052	High	0	1	0	0	0	0	0	1	0	0	0	0	0	18.1
Striped skunk	Mephitis mephitis	Arizona/Mexico gray fox	0	active	90.2	309.6	2.25	1.74047	8.16052	High	0	1	0	0	0	0	0	1	0	0	0	0	0	18.1
Striped skunk	Mephitis mephitis	Canine-associated	1	active	90.2	309.6	2.25	1.74047	8.16052	High	0	1	0	0	0	0	0	1	1	1	1	1	1	18.1
Striped skunk	Mephitis mephitis	California gray fox	0	abortive	90.2	309.6	2.25	1.74047	8.16052	High	0	1	0	0	0	0	0	1	0	0	0	0	0	18.1
Striped skunk	Mephitis mephitis	Maine gray fox	0	emerging	90.2	309.6	2.25	1.74047	8.16052	High	0	1	0	0	0	0	0	1	0	0	0	0	0	18.1
Striped skunk	Mephitis mephitis	Flagstaff Gray fox	0	abortive	90.2	309.6	2.25	1.74047	8.16052	High	0	1	0	0	0	0	0	1	0	0	0	0	0	18.1
Arctic Fox	Vulpes lagopus	South Central skunk	0	active	90.2	311.75	-2.1	2.03471	8.55641	Medium	1	1	0	1	0	1	0	1	0	0	0	0	0	18
Arctic Fox	Vulpes lagopus	Flagstaff skunk	0	intermittent	90.2	311.75	-2.1	2.03471	8.55641	Medium	1	1	0	1	0	1	0	1	0	0	0	0	0	18
Bush dog	Speothos venaticus	Brazil crab-eating fox	0	active	10.642	310.55	0.8	1.38629	8.69951	Medium	0	1	1	0	0	0	0	0	1	0	0	0	0	17.9
Hog-nosed skunk	Conepatus leuconotus	Yucatan coati	0	active	64.7082	309.15	2.6	1.22378	7.54961	High	1	1	0	0	0	0	0	1	0	0	0	0	0	17.1
Island gray fox	Urocyon littoralis	Texas gray fox	0	anthropogenic extinction	1.7144	310.55	1.3	0.955511	7.5447	High	0	1	0	0	0	0	0	1	0	0	0	0	0	16.9
Island gray fox	Urocyon littoralis	Arizona/Mexico gray fox	0	active	1.7144	310.55	1.3	0.955511	7.5447	High	0	1	0	0	0	0	0	1	0	0	0	0	0	16.9
Island gray fox	Urocyon littoralis	California gray fox	0	abortive	1.7144	310.55	1.3	0.955511	7.5447	High	0	1	0	0	0	0	0	1	0	0	0	0	0	16.9
Island gray fox	Urocyon littoralis	Maine gray fox	0	emerging	1.7144	310.55	1.3	0.955511	7.5447	High	0	1	0	0	0	0	0	1	0	0	0	0	0	16.9
Island gray fox	Urocyon littoralis	Flagstaff Gray fox	0	abortive	1.7144	310.55	1.3	0.955511	7.5447	High	0	1	0	0	0	0	0	1	0	0	0	0	0	16.9
Wolverine	Gulo gulo	Eurasian gray wolf	0	natural extinction	90.2	310.15	1.3	1.09861	9.70096	High	0	1	0	1	0	1	0	0	0	1	0	1	0	16.7
Bush dog	Speothos venaticus	Brazil Hoary fox	0	active	10.642	310.55	1.3	1.38629	8.69951	Medium	0	1	1	0	0	0	0	0	1	0	0	0	0	16.7
African clawless otter	Aonyx capensis	Canine-associated	0	active	90.2	309.45	2.4	0.916291	10.0648	High	0	0	0	0	1	0	0	1	1	1	1	1	1	16.6
Wolverine	Gulo gulo	Canine-associated	0	active	90.2	310.15	1.7	1.09861	9.70096	High	0	1	0	1	0	1	0	1	1	1	1	1	1	15.8
Spotted skunk	Spilogale putorius	Eastern raccoon	0	active	64.7082	309.55	1.6	1.62334	6.39693	High	1	1	0	0	0	0	0	1	0	0	0	0	0	15.6
Black-backed jackal	Canis mesomelas	Bat-eared fox	0	active	24.568	311.15	0.7	1.35841	9.23503	Medium	0	0	0	0	1	0	0	0	0	0	1	0	0	15.5
Striped skunk	Mephitis mephitis	Yucatan coati	0	active	64.7082	309.6	2.15	1.74047	8.16052	Medium	1	1	0	0	0	0	0	1	0	0	0	0	0	15.1
Arctic Fox	Vulpes lagopus	Eastern raccoon	0	active	90.2	311.75	-0.6	2.03471	8.55641	Medium	1	1	0	1	0	1	0	1	0	0	0	0	0	14.7
Golden jackal	Canis aureus	Raccoon dog-associated variants	0	active	24.568	311.95	-0.8	1.31909	9.30565	Medium	0	0	0	1	0	1	0	0	0	1	0	1	0	14.7
Spotted skunk	Spilogale putorius	Yucatan coati	0	active	64.7082	309.55	2.2	1.62334	6.39693	High	1	1	0	0	0	0	0	1	0	0	0	0	0	14.4
Red fox	Vulpes vulpes	Arctic fox	1	active	7.03334	311.85	-0.1	1.52388	8.32644	Medium	0	1	0	1	1	1	0	1	0	1	0	1	0	14.4
Old World badger	Meles meles	Eurasian gray wolf	0	natural extinction	90.2	310.15	1.3	1.09861	9.4727	High	0	0	0	1	0	0	0	0	0	1	0	1	0	14.2
Hog-nosed skunk	Conepatus leuconotus	Central Mexico skunk	0	active	23.1578	309.15	0.4	1.22378	7.54961	Medium	1	1	0	0	0	0	0	1	0	0	0	0	0	14.1
Hog badger	Arctonyx collaris	Eurasian gray wolf	0	natural extinction	90.2	309.45	2	1.09861	9.25913	High	0	0	0	0	0	1	0	0	0	1	0	1	0	13.7
Swift fox	Vulpes velox	Eastern raccoon	0	active	90.2	311.67	-0.52	1.50408	7.78322	High	1	1	0	0	0	0	0	1	0	0	0	0	0	13.6
Arctic Fox	Vulpes lagopus	Yucatan coati	0	active	90.2	311.75	0	2.03471	8.55641	Medium	1	1	0	1	0	1	0	1	0	0	0	0	0	13.5
Golden jackal	Canis aureus	Arctic fox	0	active	24.568	311.95	-0.2	1.31909	9.30565	Medium	0	0	0	1	0	1	0	1	0	1	0	1	0	13.5
Old World badger	Meles meles	Canine-associated	0	active	90.2	310.15	1.7	1.09861	9.4727	High	0	0	0	1	0	0	0	1	1	1	1	1	1	13.4
Golden jackal	Canis aureus	Eurasian red fox	0	near anthropogenic extinction	24.568	311.95	-0.1	1.31909	9.30565	Medium	0	0	0	1	0	1	0	0	0	1	0	1	0	13.3
Golden jackal	Canis aureus	Turkey red fox	0	abortive	24.568	311.95	-0.1	1.31909	9.30565	Medium	0	0	0	1	0	1	0	0	0	1	0	1	0	13.3
South american coati	Nasua nasua	Brazil crab-eating fox	0	active	90.2	309.55	1.8	1.38629	8.4659	High	0	0	1	0	0	0	0	0	1	0	0	0	0	13
Hog badger	Arctonyx collaris	Canine-associated	0	active	90.2	309.45	2.4	1.09861	9.25913	High	0	0	0	0	0	1	0	1	1	1	1	1	1	13
Island gray fox	Urocyon littoralis	TX/MX Coyote	0	anthropogenic extinction	24.568	310.55	-0.4	0.955511	7.5447	High	0	1	0	0	0	0	0	1	0	0	0	0	0	13
Ringtail	Bassariscus astutus	Yucatan coati	0	active	34.6176	310.75	1	1.09861	6.92264	High	1	1	0	0	0	0	0	1	0	0	0	0	0	12.9
Crab-eating raccoon	Procyon cancrivorus	Yucatan coati	0	active	34.6176	310.15	1.6	1.09861	8.74353	Medium	1	1	1	0	0	0	0	1	0	0	0	0	0	12.8
Swift fox	Vulpes velox	Yucatan coati	0	active	90.2	311.67	0.08	1.50408	7.78322	High	1	1	0	0	0	0	0	1	0	0	0	0	0	12.5
Bush dog	Speothos venaticus	Arctic fox	0	active	24.568	310.55	1.2	1.38629	8.69951	Medium	0	1	1	0	0	0	0	1	0	1	0	1	0	12.5
Bush dog	Speothos venaticus	Texas gray fox	0	anthropogenic extinction	24.568	310.55	1.3	1.38629	8.69951	Medium	0	1	1	0	0	0	0	1	0	0	0	0	0	12.4
Bush dog	Speothos venaticus	Arizona/Mexico gray fox	0	active	24.568	310.55	1.3	1.38629	8.69951	Medium	0	1	1	0	0	0	0	1	0	0	0	0	0	12.4
Kit fox	Vulpes macrotis	Eastern raccoon	0	active	90.2	311.15	0	1.38629	7.82405	High	1	1	0	0	0	0	0	1	0	0	0	0	0	12.4
Bush dog	Speothos venaticus	California gray fox	0	abortive	24.568	310.55	1.3	1.38629	8.69951	Medium	0	1	1	0	0	0	0	1	0	0	0	0	0	12.4
Bush dog	Speothos venaticus	Maine gray fox	0	emerging	24.568	310.55	1.3	1.38629	8.69951	Medium	0	1	1	0	0	0	0	1	0	0	0	0	0	12.4
Bush dog	Speothos venaticus	Flagstaff Gray fox	0	abortive	24.568	310.55	1.3	1.38629	8.69951	Medium	0	1	1	0	0	0	0	1	0	0	0	0	0	12.4
Bush dog	Speothos venaticus	North American red fox	0	natural extinction	24.568	310.55	1.3	1.38629	8.69951	Medium	0	1	1	0	0	0	0	1	0	0	0	0	0	12.4
Bush dog	Speothos venaticus	Ontario red fox	0	anthropogenic extinction	24.568	310.55	1.3	1.38629	8.69951	Medium	0	1	1	0	0	0	0	1	0	0	0	0	0	12.4
Hooded skunk	Mephitis macroura	Oregon gray fox	0	abortive	90.2	309.6	2.25	1.66771	6.87213	High	1	1	0	0	0	0	0	1	0	0	0	0	0	12.3
South american coati	Nasua nasua	Canine-associated	0	active	90.2	309.55	2.3	1.38629	8.4659	High	0	0	1	0	0	0	0	1	1	1	1	1	1	12.1
Hoary fox	Lycalopex vetulus	Brazil crab-eating fox	0	active	3.248	310.55	0.8	1.09861	8.58485	Medium	0	0	1	0	0	0	0	0	1	0	0	0	0	11.6
Ruppell's sand fox	Vulpes rueppellii	Arctic fox	0	active	7.03334	311.67	0.08	0.693147	8.07091	High	0	0	0	0	1	1	0	1	0	1	0	1	0	11.5
Crab-eating fox	Cerdocyon thous	Brazil Hoary fox	0	active	3.248	311.35	0.5	1.12817	8.77956	Medium	0	0	1	0	0	0	0	0	1	0	0	0	0	11.5
Kit fox	Vulpes macrotis	Yucatan coati	0	active	90.2	311.15	0.6	1.38629	7.82405	High	1	1	0	0	0	0	0	1	0	0	0	0	0	11.4
Raccoon	Procyon lotor	Yucatan coati	0	active	34.6176	311.15	0.6	1.11841	8.69951	Medium	1	1	0	0	0	0	0	1	0	0	0	0	0	10.9
Tayra	Eira barbara	Eastern raccoon	0	active	56.7533	311.55	-0.4	0.693147	8.41183	High	1	1	1	0	0	0	0	1	0	0	0	0	0	10.6
Island gray fox	Urocyon littoralis	Arctic fox	0	active	24.568	310.55	1.2	0.955511	7.5447	High	0	1	0	0	0	0	0	1	0	1	0	1	0	10.4
Island gray fox	Urocyon littoralis	Canine-associated	0	active	24.568	310.55	1.3	0.955511	7.5447	High	0	1	0	0	0	0	0	1	1	1	1	1	1	10.3
Island gray fox	Urocyon littoralis	North American red fox	0	natural extinction	24.568	310.55	1.3	0.955511	7.5447	High	0	1	0	0	0	0	0	1	0	0	0	0	0	10.3
Island gray fox	Urocyon littoralis	Ontario red fox	0	anthropogenic extinction	24.568	310.55	1.3	0.955511	7.5447	High	0	1	0	0	0	0	0	1	0	0	0	0	0	10.3
Tenrec	Tenrec ecaudatus	Black-backed jackal	0	active	197.8	306.15	5	2.89037	6.80239	High	0	0	0	0	1	0	0	0	0	0	1	0	0	10.2
Tenrec	Tenrec ecaudatus	Side-striped jackal	0	active	197.8	306.15	5	2.89037	6.80239	High	0	0	0	0	1	0	0	0	0	0	1	0	0	10.2
American badger	Taxidea taxus	TX/MX Coyote	0	anthropogenic extinction	90.2	311.15	-1	1.09861	8.9872	High	0	1	0	0	0	0	0	1	0	0	0	0	0	10.2
Crab-eating raccoon	Procyon cancrivorus	TX/MX Coyote	0	anthropogenic extinction	90.2	310.15	0	1.09861	8.74353	High	0	1	1	0	0	0	0	1	0	0	0	0	0	10.2
Red fox	Vulpes vulpes	Bat-eared fox	0	active	23.4224	311.85	-5.68434e-14	1.52388	8.32644	Medium	0	1	0	1	1	1	0	0	0	0	1	0	0	10
Hooded skunk	Mephitis macroura	Baja California skunk	0	active	19.7977	309.6	-0.05	1.66771	6.87213	Medium	0	1	0	0	0	0	0	1	0	0	0	0	0	10
Hooded skunk	Mephitis macroura	Sonora skunk	0	active	19.7977	309.6	-0.05	1.66771	6.87213	Medium	0	1	0	0	0	0	0	1	0	0	0	0	0	10
Red fox	Vulpes vulpes	Texas gray fox	0	anthropogenic extinction	24.568	311.85	-5.68434e-14	1.52388	8.32644	Medium	0	1	0	1	1	1	0	1	0	0	0	0	0	9.7
Red fox	Vulpes vulpes	Arizona/Mexico gray fox	0	active	24.568	311.85	-5.68434e-14	1.52388	8.32644	Medium	0	1	0	1	1	1	0	1	0	0	0	0	0	9.7
Fisher	Pekania pennanti	Eastern raccoon	0	active	56.7533	311.65	-0.5	0.788457	8.06306	High	1	1	0	0	0	0	0	1	0	0	0	0	0	9.7
Red fox	Vulpes vulpes	California gray fox	0	abortive	24.568	311.85	-5.68434e-14	1.52388	8.32644	Medium	0	1	0	1	1	1	0	1	0	0	0	0	0	9.7
Hog-nosed skunk	Conepatus leuconotus	Oregon gray fox	0	abortive	90.2	309.15	2.7	1.22378	7.54961	High	1	1	0	0	0	0	0	1	0	0	0	0	0	9.7
Red fox	Vulpes vulpes	Maine gray fox	0	emerging	24.568	311.85	-5.68434e-14	1.52388	8.32644	Medium	0	1	0	1	1	1	0	1	0	0	0	0	0	9.7
Red fox	Vulpes vulpes	Flagstaff Gray fox	0	abortive	24.568	311.85	-5.68434e-14	1.52388	8.32644	Medium	0	1	0	1	1	1	0	1	0	0	0	0	0	9.7
Arctic Fox	Vulpes lagopus	Baja California skunk	0	active	90.2	311.75	-2.2	2.03471	8.55641	Medium	0	1	0	1	0	1	0	1	0	0	0	0	0	9.6
Arctic Fox	Vulpes lagopus	Sonora skunk	0	active	90.2	311.75	-2.2	2.03471	8.55641	Medium	0	1	0	1	0	1	0	1	0	0	0	0	0	9.6
Greater grison	Galictis vittata	Eastern raccoon	0	active	56.7533	309.45	1.7	0.693147	7.74066	High	1	1	1	0	0	0	0	1	0	0	0	0	0	9.4
Arctic Fox	Vulpes lagopus	California skunk	0	active	90.2	311.75	-2.1	2.03471	8.55641	Medium	0	1	0	1	0	1	0	1	0	0	0	0	0	9.4
Arctic Fox	Vulpes lagopus	North Central skunk	0	active	90.2	311.75	-2.1	2.03471	8.55641	Medium	0	1	0	1	0	1	0	1	0	0	0	0	0	9.4
Tenrec	Tenrec ecaudatus	Bat-eared fox	0	active	197.8	306.15	5.7	2.89037	6.80239	High	0	0	0	0	1	0	0	0	0	0	1	0	0	9.3
Cat	Felis catus	Eastern raccoon	0	active	110.723	311.25	-0.1	1.30833	8.26873	High	1	1	1	1	1	1	1	1	0	0	0	0	0	9.3
Tenrec	Tenrec ecaudatus	Canine-associated	0	active	197.8	306.15	5.7	2.89037	6.80239	High	0	0	0	0	1	0	0	1	1	1	1	1	1	9.3
Gray Fox	Urocyon cinereoargenteus	Arctic fox	0	active	24.568	310.55	1.2	1.31103	8.4659	Medium	0	1	1	0	0	0	0	1	0	1	0	1	0	9.3
Ruppell's sand fox	Vulpes rueppellii	Raccoon dog-associated variants	0	active	20.9628	311.67	-0.52	0.693147	8.07091	High	0	0	0	0	1	1	0	0	0	1	0	1	0	9.3
Gray Fox	Urocyon cinereoargenteus	North American red fox	0	natural extinction	24.568	310.55	1.3	1.31103	8.4659	Medium	0	1	1	0	0	0	0	1	0	0	0	0	0	9.2
Gray Fox	Urocyon cinereoargenteus	Ontario red fox	0	anthropogenic extinction	24.568	310.55	1.3	1.31103	8.4659	Medium	0	1	1	0	0	0	0	1	0	0	0	0	0	9.2
Gray Fox	Urocyon cinereoargenteus	Brazil Hoary fox	0	active	24.568	310.55	1.3	1.31103	8.4659	Medium	0	1	1	0	0	0	0	0	1	0	0	0	0	9.2
American badger	Taxidea taxus	Central Mexico skunk	0	active	64.7082	311.15	-1.6	1.09861	8.9872	Medium	1	1	0	0	0	0	0	1	0	0	0	0	0	9.1
Crab-eating raccoon	Procyon cancrivorus	Central Mexico skunk	0	active	64.7082	310.15	-0.6	1.09861	8.74353	Medium	1	1	1	0	0	0	0	1	0	0	0	0	0	9.1
Coati	Nasua narica	TX/MX Coyote	0	anthropogenic extinction	90.2	311.75	-1.6	1.38629	8.22951	High	0	1	1	0	0	0	0	1	0	0	0	0	0	9
Ringtail	Bassariscus astutus	South Central skunk	0	active	64.7082	310.75	-1.1	1.09861	6.92264	High	1	1	0	0	0	0	0	1	0	0	0	0	0	9
American badger	Taxidea taxus	South Central skunk	0	active	64.7082	311.15	-1.5	1.09861	8.9872	Medium	1	1	0	0	0	0	0	1	0	0	0	0	0	9
Ringtail	Bassariscus astutus	Flagstaff skunk	0	intermittent	64.7082	310.75	-1.1	1.09861	6.92264	High	1	1	0	0	0	0	0	1	0	0	0	0	0	9
American badger	Taxidea taxus	Flagstaff skunk	0	intermittent	64.7082	311.15	-1.5	1.09861	8.9872	Medium	1	1	0	0	0	0	0	1	0	0	0	0	0	9
Crab-eating raccoon	Procyon cancrivorus	South Central skunk	0	active	64.7082	310.15	-0.5	1.09861	8.74353	Medium	1	1	1	0	0	0	0	1	0	0	0	0	0	8.9
Crab-eating raccoon	Procyon cancrivorus	Flagstaff skunk	0	intermittent	64.7082	310.15	-0.5	1.09861	8.74353	Medium	1	1	1	0	0	0	0	1	0	0	0	0	0	8.9
Arctic Fox	Vulpes lagopus	Pipistrellus hesperus	0	active	162.538	311.75	-8.3	2.03471	8.55641	Medium	1	1	0	1	0	1	0	1	0	0	0	0	0	8.9
Mink (American)	Neovison vison	South Central skunk	0	active	64.7082	312.15	-2.5	1.25276	6.82979	High	1	1	0	0	0	0	0	1	0	0	0	0	0	8.8
Mink (American)	Neovison vison	Flagstaff skunk	0	intermittent	64.7082	312.15	-2.5	1.25276	6.82979	High	1	1	0	0	0	0	0	1	0	0	0	0	0	8.8
Nutria	Myocastor coypus	Histiotus sp.	0	active	188	307.75	-4.3	1.79176	8.96827	Medium	1	0	1	0	0	0	0	0	1	0	0	0	0	8.8
Greater grison	Galictis vittata	Yucatan coati	0	active	56.7533	309.45	2.3	0.693147	7.74066	High	1	1	1	0	0	0	0	1	0	0	0	0	0	8.7
American badger	Taxidea taxus	Eastern raccoon	0	active	56.7533	311.15	0	1.09861	8.9872	Medium	1	1	0	0	0	0	0	1	0	0	0	0	0	8.6
Ruppell's sand fox	Vulpes rueppellii	Black-backed jackal	0	active	24.568	311.67	-0.52	0.693147	8.07091	High	0	0	0	0	1	1	0	0	0	0	1	0	0	8.6
Ruppell's sand fox	Vulpes rueppellii	Side-striped jackal	0	active	24.568	311.67	-0.52	0.693147	8.07091	High	0	0	0	0	1	1	0	0	0	0	1	0	0	8.6
Raccoon	Procyon lotor	TX/MX Coyote	0	anthropogenic extinction	90.2	311.15	-1	1.11841	8.69951	High	0	1	0	0	0	0	0	1	0	0	0	0	0	8.6
Mink (American)	Neovison vison	Eastern raccoon	0	active	56.7533	312.15	-1	1.25276	6.82979	High	1	1	0	0	0	0	0	1	0	0	0	0	0	8.4
Otter	Lontra canadensis	TX/MX Coyote	0	anthropogenic extinction	90.2	311.55	-1.4	0.982078	9.10498	High	0	1	0	0	0	0	0	1	0	0	0	0	0	8.4
Ruppell's sand fox	Vulpes rueppellii	Eurasian gray wolf	0	natural extinction	24.568	311.67	-0.22	0.693147	8.07091	High	0	0	0	0	1	1	0	0	0	1	0	1	0	8.2
Spotted skunk	Spilogale putorius	Oregon gray fox	0	abortive	90.2	309.55	2.3	1.62334	6.39693	High	1	1	0	0	0	0	0	1	0	0	0	0	0	8.2
Hooded skunk	Mephitis macroura	TX/MX Coyote	0	anthropogenic extinction	90.2	309.6	0.55	1.66771	6.87213	High	0	1	0	0	0	0	0	1	0	0	0	0	0	8.1
Arctic Fox	Vulpes lagopus	Lasiurus noctivagans	0	active	162.538	311.75	-7.6	2.03471	8.55641	Medium	1	1	0	1	0	1	0	1	0	0	0	0	0	8.1
American badger	Taxidea taxus	Yucatan coati	0	active	56.7533	311.15	0.6	1.09861	8.9872	Medium	1	1	0	0	0	0	0	1	0	0	0	0	0	8
American badger	Taxidea taxus	Canine-associated	0	active	90.2	311.15	0.7	1.09861	8.9872	High	0	1	0	0	0	0	0	1	1	1	1	1	1	8
Crab-eating raccoon	Procyon cancrivorus	Canine-associated	0	active	90.2	310.15	1.7	1.09861	8.74353	High	0	1	1	0	0	0	0	1	1	1	1	1	1	8
Coati	Nasua narica	Central Mexico skunk	0	active	64.7082	311.75	-2.2	1.38629	8.22951	Medium	1	1	1	0	0	0	0	1	0	0	0	0	0	8
Cape fox	Vulpes chama	Bat-eared fox	0	active	23.4224	311.67	0.18	1.38629	8.29405	Medium	0	0	0	0	1	0	0	0	0	0	1	0	0	7.9
Bush dog	Speothos venaticus	Central Mexico skunk	0	active	90.2	310.55	-1	1.38629	8.69951	Medium	1	1	1	0	0	0	0	1	0	0	0	0	0	7.9
Coati	Nasua narica	South Central skunk	0	active	64.7082	311.75	-2.1	1.38629	8.22951	Medium	1	1	1	0	0	0	0	1	0	0	0	0	0	7.9
Coati	Nasua narica	Flagstaff skunk	0	intermittent	64.7082	311.75	-2.1	1.38629	8.22951	Medium	1	1	1	0	0	0	0	1	0	0	0	0	0	7.9
Mink (American)	Neovison vison	Yucatan coati	0	active	56.7533	312.15	-0.4	1.25276	6.82979	High	1	1	0	0	0	0	0	1	0	0	0	0	0	7.8
Ruppell's sand fox	Vulpes rueppellii	Canine-associated	0	active	24.568	311.67	0.18	0.693147	8.07091	High	0	0	0	0	1	1	0	1	1	1	1	1	1	7.8
Smooth-coated otter	Lutrogale perspicillata	Raccoon dog-associated variants	0	active	90.2	309.45	1.7	1.60944	9.10498	Medium	0	0	0	0	0	1	0	0	0	1	0	1	0	7.8
Bush dog	Speothos venaticus	South Central skunk	0	active	90.2	310.55	-0.9	1.38629	8.69951	Medium	1	1	1	0	0	0	0	1	0	0	0	0	0	7.8
Bush dog	Speothos venaticus	Flagstaff skunk	0	intermittent	90.2	310.55	-0.9	1.38629	8.69951	Medium	1	1	1	0	0	0	0	1	0	0	0	0	0	7.8
Ruppell's sand fox	Vulpes rueppellii	Golden jackal	0	active	24.568	311.67	0.28	0.693147	8.07091	High	0	0	0	0	1	1	0	0	0	1	0	1	0	7.7
Raccoon	Procyon lotor	Central Mexico skunk	0	active	64.7082	311.15	-1.6	1.11841	8.69951	Medium	1	1	0	0	0	0	0	1	0	0	0	0	0	7.7
Coati	Nasua narica	Brazil crab-eating fox	0	active	90.2	311.75	-0.4	1.38629	8.22951	High	0	1	1	0	0	0	0	0	1	0	0	0	0	7.6
Raccoon	Procyon lotor	South Central skunk	0	active	64.7082	311.15	-1.5	1.11841	8.69951	Medium	1	1	0	0	0	0	0	1	0	0	0	0	0	7.6
American marten	Martes americana	South Central skunk	0	active	64.7082	311.15	-1.5	1.09861	6.78446	High	1	1	0	0	0	0	0	1	0	0	0	0	0	7.6
Raccoon	Procyon lotor	Flagstaff skunk	0	intermittent	64.7082	311.15	-1.5	1.11841	8.69951	Medium	1	1	0	0	0	0	0	1	0	0	0	0	0	7.6
American marten	Martes americana	Flagstaff skunk	0	intermittent	64.7082	311.15	-1.5	1.09861	6.78446	High	1	1	0	0	0	0	0	1	0	0	0	0	0	7.6
Otter	Lontra canadensis	Central Mexico skunk	0	active	64.7082	311.55	-2	0.982078	9.10498	Medium	1	1	0	0	0	0	0	1	0	0	0	0	0	7.5
American marten	Martes americana	Eastern raccoon	0	active	56.7533	311.15	0	1.09861	6.78446	High	1	1	0	0	0	0	0	1	0	0	0	0	0	7.4
Hog-nosed skunk	Conepatus leuconotus	Baja California skunk	0	active	23.1578	309.15	0.4	1.22378	7.54961	Medium	0	1	0	0	0	0	0	1	0	0	0	0	0	7.4
Hog-nosed skunk	Conepatus leuconotus	Sonora skunk	0	active	23.1578	309.15	0.4	1.22378	7.54961	Medium	0	1	0	0	0	0	0	1	0	0	0	0	0	7.4
Otter	Lontra canadensis	South Central skunk	0	active	64.7082	311.55	-1.9	0.982078	9.10498	Medium	1	1	0	0	0	0	0	1	0	0	0	0	0	7.4
Otter	Lontra canadensis	Flagstaff skunk	0	intermittent	64.7082	311.55	-1.9	0.982078	9.10498	Medium	1	1	0	0	0	0	0	1	0	0	0	0	0	7.4
Caracal	Caracal caracal	Eurasian gray wolf	0	natural extinction	110.723	312.35	-0.9	1.09861	9.68034	High	0	0	0	0	1	1	0	0	0	1	0	1	0	7.3
Coati	Nasua narica	Arctic fox	0	active	90.2	311.75	0	1.38629	8.22951	High	0	1	1	0	0	0	0	1	0	1	0	1	0	7.2
Smooth-coated otter	Lutrogale perspicillata	Arctic fox	0	active	90.2	309.45	2.3	1.60944	9.10498	Medium	0	0	0	0	0	1	0	1	0	1	0	1	0	7.2
Smooth-coated otter	Lutrogale perspicillata	Eurasian red fox	0	near anthropogenic extinction	90.2	309.45	2.4	1.60944	9.10498	Medium	0	0	0	0	0	1	0	0	0	1	0	1	0	7.1
Otter	Lontra canadensis	Eastern raccoon	0	active	56.7533	311.55	-0.4	0.982078	9.10498	Medium	1	1	0	0	0	0	0	1	0	0	0	0	0	7.1
Coati	Nasua narica	Canine-associated	0	active	90.2	311.75	0.1	1.38629	8.22951	High	0	1	1	0	0	0	0	1	1	1	1	1	1	7.1
European polecat	Mustela putorius	Black-backed jackal	0	active	90.2	312.45	-1.3	2.0149	6.6958	High	0	0	0	1	1	0	0	0	0	0	1	0	0	7.1
European polecat	Mustela putorius	Side-striped jackal	0	active	90.2	312.45	-1.3	2.0149	6.6958	High	0	0	0	1	1	0	0	0	0	0	1	0	0	7.1
European polecat	Mustela putorius	Raccoon dog-associated variants	0	active	90.2	312.45	-1.3	2.0149	6.6958	High	0	0	0	1	1	0	0	0	0	1	0	1	0	7.1
Smooth-coated otter	Lutrogale perspicillata	Turkey red fox	0	abortive	90.2	309.45	2.4	1.60944	9.10498	Medium	0	0	0	0	0	1	0	0	0	1	0	1	0	7.1
Coati	Nasua narica	Brazil Hoary fox	0	active	90.2	311.75	0.1	1.38629	8.22951	High	0	1	1	0	0	0	0	0	1	0	0	0	0	7.1
Arctic Fox	Vulpes lagopus	Myotis lucifugus	0	active	162.538	311.75	-6.6	2.03471	8.55641	Medium	1	1	0	1	0	1	0	1	0	0	0	0	0	7
Arctic Fox	Vulpes lagopus	Myotis californicus	0	active	162.538	311.75	-6.6	2.03471	8.55641	Medium	1	1	0	1	0	1	0	1	0	0	0	0	0	7
Arctic Fox	Vulpes lagopus	Myotis evotis	0	active	162.538	311.75	-6.6	2.03471	8.55641	Medium	1	1	0	1	0	1	0	1	0	0	0	0	0	7
Arctic Fox	Vulpes lagopus	Myotis keenii	0	active	162.538	311.75	-6.6	2.03471	8.55641	Medium	1	1	0	1	0	1	0	1	0	0	0	0	0	7
Arctic Fox	Vulpes lagopus	Myotis leibii	0	active	162.538	311.75	-6.6	2.03471	8.55641	Medium	1	1	0	1	0	1	0	1	0	0	0	0	0	7
Arctic Fox	Vulpes lagopus	Myotis septentrionalis	0	active	162.538	311.75	-6.6	2.03471	8.55641	Medium	1	1	0	1	0	1	0	1	0	0	0	0	0	7
Cacomistle	Bassariscus sumichrasti	Eastern raccoon	0	active	20.6898	311.95	-0.8	0.693147	6.80239	High	1	1	0	0	0	0	0	1	0	0	0	0	0	6.9
Caracal	Caracal caracal	Canine-associated	0	active	110.723	312.35	-0.5	1.09861	9.68034	High	0	0	0	0	1	1	0	1	1	1	1	1	1	6.9
American marten	Martes americana	Yucatan coati	0	active	56.7533	311.15	0.6	1.09861	6.78446	High	1	1	0	0	0	0	0	1	0	0	0	0	0	6.8
Raccoon	Procyon lotor	Canine-associated	0	active	90.2	311.15	0.7	1.11841	8.69951	High	0	1	0	0	0	0	0	1	1	1	1	1	1	6.8
Giant otter	Pteronura brasiliensis	Canine-associated	0	active	90.2	309.45	2.4	0.405465	10.0858	High	0	0	1	0	0	0	0	1	1	1	1	1	1	6.8
European polecat	Mustela putorius	Eurasian gray wolf	0	natural extinction	90.2	312.45	-1	2.0149	6.6958	High	0	0	0	1	1	0	0	0	0	1	0	1	0	6.8
Black-footed ferret	Mustela nigripes	South Central skunk	0	active	64.7082	312.45	-2.8	1.09861	6.92854	High	1	1	0	0	0	0	0	1	0	0	0	0	0	6.8
Black-footed ferret	Mustela nigripes	Flagstaff skunk	0	intermittent	64.7082	312.45	-2.8	1.09861	6.92854	High	1	1	0	0	0	0	0	1	0	0	0	0	0	6.8
Arctic Fox	Vulpes lagopus	Ferret-badger	0	active	90.2	311.75	0.4	2.03471	8.55641	Medium	0	1	0	1	0	1	0	0	0	0	0	1	0	6.7
Long-tailed weasel	Mustela frenata	South Central skunk	0	active	64.7082	312.15	-2.5	1.82455	5.01463	High	1	1	1	0	0	0	0	1	0	0	0	0	0	6.7
Long-tailed weasel	Mustela frenata	Flagstaff skunk	0	intermittent	64.7082	312.15	-2.5	1.82455	5.01463	High	1	1	1	0	0	0	0	1	0	0	0	0	0	6.7
Otter	Lontra canadensis	Yucatan coati	0	active	56.7533	311.55	0.2	0.982078	9.10498	Medium	1	1	0	0	0	0	0	1	0	0	0	0	0	6.6
Otter	Lontra canadensis	Canine-associated	0	active	90.2	311.55	0.3	0.982078	9.10498	High	0	1	0	0	0	0	0	1	1	1	1	1	1	6.6
European polecat	Mustela putorius	Arctic fox	0	active	90.2	312.45	-0.7	2.0149	6.6958	High	0	0	0	1	1	0	0	1	0	1	0	1	0	6.6
Neotropical river otter	Lontra longicaudis	TX/MX Coyote	0	anthropogenic extinction	90.2	311.55	-1.4	0.916291	8.92266	High	0	1	1	0	0	0	0	1	0	0	0	0	0	6.6
Arctic Fox	Vulpes lagopus	Lasiurus xanthinus	0	active	162.538	311.75	-6.1	2.03471	8.55641	Medium	1	1	0	1	0	1	0	1	0	0	0	0	0	6.6
Arctic Fox	Vulpes lagopus	Lasiurus intermedius	0	active	162.538	311.75	-6.1	2.03471	8.55641	Medium	1	1	0	1	0	1	0	1	0	0	0	0	0	6.6
European polecat	Mustela putorius	Bat-eared fox	0	active	90.2	312.45	-0.6	2.0149	6.6958	High	0	0	0	1	1	0	0	0	0	0	1	0	0	6.5
European polecat	Mustela putorius	Eurasian red fox	0	near anthropogenic extinction	90.2	312.45	-0.6	2.0149	6.6958	High	0	0	0	1	1	0	0	0	0	1	0	1	0	6.5
Black-footed ferret	Mustela nigripes	Eastern raccoon	0	active	56.7533	312.45	-1.3	1.09861	6.92854	High	1	1	0	0	0	0	0	1	0	0	0	0	0	6.5
European polecat	Mustela putorius	Canine-associated	0	active	90.2	312.45	-0.6	2.0149	6.6958	High	0	0	0	1	1	0	0	1	1	1	1	1	1	6.5
Hooded skunk	Mephitis macroura	Arctic fox	0	active	90.2	309.6	2.15	1.66771	6.87213	High	0	1	0	0	0	0	0	1	0	1	0	1	0	6.5
Honey badger	Mellivora capensis	Eurasian gray wolf	0	natural extinction	90.2	309.45	2	0.693147	9.21034	High	0	0	0	0	1	1	0	0	0	1	0	1	0	6.5
Island gray fox	Urocyon littoralis	South Central skunk	0	active	90.2	310.55	-0.9	0.955511	7.5447	High	1	1	0	0	0	0	0	1	0	0	0	0	0	6.5
Island gray fox	Urocyon littoralis	Flagstaff skunk	0	intermittent	90.2	310.55	-0.9	0.955511	7.5447	High	1	1	0	0	0	0	0	1	0	0	0	0	0	6.5
European polecat	Mustela putorius	Turkey red fox	0	abortive	90.2	312.45	-0.6	2.0149	6.6958	High	0	0	0	1	1	0	0	0	0	1	0	1	0	6.5
Hooded skunk	Mephitis macroura	Texas gray fox	0	anthropogenic extinction	90.2	309.6	2.25	1.66771	6.87213	High	0	1	0	0	0	0	0	1	0	0	0	0	0	6.4
Hooded skunk	Mephitis macroura	Arizona/Mexico gray fox	0	active	90.2	309.6	2.25	1.66771	6.87213	High	0	1	0	0	0	0	0	1	0	0	0	0	0	6.4
Long-tailed weasel	Mustela frenata	Eastern raccoon	0	active	56.7533	312.15	-1	1.82455	5.01463	High	1	1	1	0	0	0	0	1	0	0	0	0	0	6.4
Fossa	Cryptoprocta ferox	Canine-associated	0	active	110.723	310.55	1.3	1.09861	9.15905	High	0	0	0	0	1	0	0	1	1	1	1	1	1	6.4
Hooded skunk	Mephitis macroura	Canine-associated	0	active	90.2	309.6	2.25	1.66771	6.87213	High	0	1	0	0	0	0	0	1	1	1	1	1	1	6.4
European polecat	Mustela putorius	Golden jackal	0	active	90.2	312.45	-0.5	2.0149	6.6958	High	0	0	0	1	1	0	0	0	0	1	0	1	0	6.4
Large indian civet	Viverra zibetha	Eurasian gray wolf	0	natural extinction	110.723	311.15	0.3	1.09861	9.21034	High	0	0	0	0	0	1	0	0	0	1	0	1	0	6.4
Hog-nosed skunk	Conepatus leuconotus	TX/MX Coyote	0	anthropogenic extinction	90.2	309.15	1	1.22378	7.54961	High	0	1	0	0	0	0	0	1	0	0	0	0	0	6.4
Hooded skunk	Mephitis macroura	California gray fox	0	abortive	90.2	309.6	2.25	1.66771	6.87213	High	0	1	0	0	0	0	0	1	0	0	0	0	0	6.4
Hooded skunk	Mephitis macroura	Maine gray fox	0	emerging	90.2	309.6	2.25	1.66771	6.87213	High	0	1	0	0	0	0	0	1	0	0	0	0	0	6.4
Hooded skunk	Mephitis macroura	Flagstaff Gray fox	0	abortive	90.2	309.6	2.25	1.66771	6.87213	High	0	1	0	0	0	0	0	1	0	0	0	0	0	6.4
Hooded skunk	Mephitis macroura	North American red fox	0	natural extinction	90.2	309.6	2.25	1.66771	6.87213	High	0	1	0	0	0	0	0	1	0	0	0	0	0	6.4
Hooded skunk	Mephitis macroura	Ontario red fox	0	anthropogenic extinction	90.2	309.6	2.25	1.66771	6.87213	High	0	1	0	0	0	0	0	1	0	0	0	0	0	6.4
Bush dog	Speothos venaticus	Eastern raccoon	0	active	90.2	310.55	0.6	1.38629	8.69951	Medium	1	1	1	0	0	0	0	1	0	0	0	0	0	6.3
Fennec	Vulpes zerda	Arctic fox	0	active	9.72	311.95	-0.2	0.788457	7.1309	High	0	0	0	0	1	1	0	1	0	1	0	1	0	6.3
Jungle cat	Felis chaus	Eurasian gray wolf	0	natural extinction	110.723	311.25	0.2	1.09861	9.21034	High	0	0	0	1	1	1	0	0	0	1	0	1	0	6.3
Raccoon dog	Nyctereutes procyonoides	Ferret-badger	0	active	90.2	311.15	1	1.85003	8.77956	Medium	0	0	0	0	0	1	0	0	0	0	0	1	0	6.2
Fennec	Vulpes zerda	Eurasian red fox	0	near anthropogenic extinction	9.72	311.95	-0.1	0.788457	7.1309	High	0	0	0	0	1	1	0	0	0	1	0	1	0	6.2
Red fox	Vulpes vulpes	Central Mexico skunk	0	active	90.2	311.85	-2.3	1.52388	8.32644	Medium	1	1	0	1	1	1	0	1	0	0	0	0	0	6.2
Fennec	Vulpes zerda	Turkey red fox	0	abortive	9.72	311.95	-0.1	0.788457	7.1309	High	0	0	0	0	1	1	0	0	0	1	0	1	0	6.2
Honey badger	Mellivora capensis	Canine-associated	0	active	90.2	309.45	2.4	0.693147	9.21034	High	0	0	0	0	1	1	0	1	1	1	1	1	1	6.1
Red fox	Vulpes vulpes	South Central skunk	0	active	90.2	311.85	-2.2	1.52388	8.32644	Medium	1	1	0	1	1	1	0	1	0	0	0	0	0	6.1
Red fox	Vulpes vulpes	Flagstaff skunk	0	intermittent	90.2	311.85	-2.2	1.52388	8.32644	Medium	1	1	0	1	1	1	0	1	0	0	0	0	0	6.1
Arctic Fox	Vulpes lagopus	Myotis yumanensis	0	active	162.538	311.75	-5.6	2.03471	8.55641	Medium	1	1	0	1	0	1	0	1	0	0	0	0	0	6.1
Arctic Fox	Vulpes lagopus	Myotis thysanodes/evotis	0	active	162.538	311.75	-5.6	2.03471	8.55641	Medium	1	1	0	1	0	1	0	1	0	0	0	0	0	6.1
Arctic Fox	Vulpes lagopus	Myotis volans	0	active	162.538	311.75	-5.6	2.03471	8.55641	Medium	1	1	0	1	0	1	0	1	0	0	0	0	0	6.1
Arctic Fox	Vulpes lagopus	Mytois ciliolabrum	0	active	162.538	311.75	-5.6	2.03471	8.55641	Medium	1	1	0	1	0	1	0	1	0	0	0	0	0	6.1
Black-footed ferret	Mustela nigripes	Yucatan coati	0	active	56.7533	312.45	-0.7	1.09861	6.92854	High	1	1	0	0	0	0	0	1	0	0	0	0	0	6
Large indian civet	Viverra zibetha	Canine-associated	0	active	110.723	311.15	0.7	1.09861	9.21034	High	0	0	0	0	0	1	0	1	1	1	1	1	1	6
Wild cat	Felis silvestris	Eurasian gray wolf	0	natural extinction	110.723	311.25	0.2	1.30833	8.6125	High	0	0	0	1	0	1	0	0	0	1	0	1	0	6
Long-tailed weasel	Mustela frenata	Yucatan coati	0	active	56.7533	312.15	-0.4	1.82455	5.01463	High	1	1	1	0	0	0	0	1	0	0	0	0	0	5.9
Burmese ferret-badger	Melogale personata	Ferret-badger	0	active	5.67334	309.45	2.7	1.09861	7.6009	Medium	0	0	0	0	0	1	0	0	0	0	0	1	0	5.9
Jungle cat	Felis chaus	Canine-associated	0	active	110.723	311.25	0.6	1.09861	9.21034	High	0	0	0	1	1	1	0	1	1	1	1	1	1	5.9
Neotropical river otter	Lontra longicaudis	Central Mexico skunk	0	active	64.7082	311.55	-2	0.916291	8.92266	Medium	1	1	1	0	0	0	0	1	0	0	0	0	0	5.9
Bush dog	Speothos venaticus	Yucatan coati	0	active	90.2	310.55	1.2	1.38629	8.69951	Medium	1	1	1	0	0	0	0	1	0	0	0	0	0	5.8
Nutria	Myocastor coypus	Canine-associated	0	active	188	307.75	4.1	1.79176	8.96827	High	0	0	1	0	0	0	0	1	1	1	1	1	1	5.8
Gray Fox	Urocyon cinereoargenteus	Central Mexico skunk	0	active	90.2	310.55	-1	1.31103	8.4659	Medium	1	1	1	0	0	0	0	1	0	0	0	0	0	5.8
Neotropical river otter	Lontra longicaudis	South Central skunk	0	active	64.7082	311.55	-1.9	0.916291	8.92266	Medium	1	1	1	0	0	0	0	1	0	0	0	0	0	5.8
Neotropical river otter	Lontra longicaudis	Flagstaff skunk	0	intermittent	64.7082	311.55	-1.9	0.916291	8.92266	Medium	1	1	1	0	0	0	0	1	0	0	0	0	0	5.8
Aardwolf	Proteles cristata	Canine-associated	0	active	110.723	309.55	2.3	0.916291	9.21034	High	0	0	0	0	1	0	0	1	1	1	1	1	1	5.7
Gray Fox	Urocyon cinereoargenteus	South Central skunk	0	active	90.2	310.55	-0.9	1.31103	8.4659	Medium	1	1	1	0	0	0	0	1	0	0	0	0	0	5.7
Gray Fox	Urocyon cinereoargenteus	Flagstaff skunk	0	intermittent	90.2	310.55	-0.9	1.31103	8.4659	Medium	1	1	1	0	0	0	0	1	0	0	0	0	0	5.7
Striped skunk	Mephitis mephitis	Pipistrellus hesperus	0	active	162.538	309.6	-6.15	1.74047	8.16052	Medium	1	1	0	0	0	0	0	1	0	0	0	0	0	5.7
Neotropical river otter	Lontra longicaudis	Eastern raccoon	0	active	56.7533	311.55	-0.4	0.916291	8.92266	Medium	1	1	1	0	0	0	0	1	0	0	0	0	0	5.6
Wild cat	Felis silvestris	Canine-associated	0	active	110.723	311.25	0.6	1.30833	8.6125	High	0	0	0	1	0	1	0	1	1	1	1	1	1	5.6
Marbled polecat	Vormela peregusna	Raccoon dog-associated variants	0	active	90.2	309.45	1.7	1.75094	6.29619	High	0	0	0	1	0	1	0	0	0	1	0	1	0	5.6
Cat	Felis catus	TX/MX Coyote	0	anthropogenic extinction	110.723	311.25	-1.1	1.30833	8.26873	High	0	1	1	1	1	1	1	1	0	0	0	0	0	5.6
Ermine	Mustela erminea	South Central skunk	0	active	64.7082	312.75	-3.1	1.9125	4.7032	High	1	1	0	1	0	1	0	1	0	0	0	0	0	5.6
Ermine	Mustela erminea	Flagstaff skunk	0	intermittent	64.7082	312.75	-3.1	1.9125	4.7032	High	1	1	0	1	0	1	0	1	0	0	0	0	0	5.6
Wild cat	Felis silvestris	Golden jackal	0	active	110.723	311.25	0.7	1.30833	8.6125	High	0	0	0	1	0	1	0	0	0	1	0	1	0	5.5
Ermine	Mustela erminea	Eastern raccoon	0	active	56.7533	312.75	-1.6	1.9125	4.7032	High	1	1	0	1	0	1	0	1	0	0	0	0	0	5.4
African civet	Civettictis civetta	Canine-associated	0	active	110.723	311.15	0.7	0.916291	9.52272	High	0	0	0	0	1	0	0	1	1	1	1	1	1	5.4
Sand cat	Felis margarita	Black-backed jackal	0	active	110.723	311.25	-0.1	1.50408	7.91936	High	0	0	0	0	1	1	0	0	0	0	1	0	0	5.4
Sand cat	Felis margarita	Side-striped jackal	0	active	110.723	311.25	-0.1	1.50408	7.91936	High	0	0	0	0	1	1	0	0	0	0	1	0	0	5.4
Fennec	Vulpes zerda	Raccoon dog-associated variants	0	active	20.9628	311.95	-0.8	0.788457	7.1309	High	0	0	0	0	1	1	0	0	0	1	0	1	0	5.4
Pallas' cat	Otocolobus manul	Raccoon dog-associated variants	0	active	110.723	311.25	-0.1	1.41099	8.16052	High	0	0	0	0	0	1	0	0	0	1	0	1	0	5.4
Sand cat	Felis margarita	Raccoon dog-associated variants	0	active	110.723	311.25	-0.1	1.50408	7.91936	High	0	0	0	0	1	1	0	0	0	1	0	1	0	5.4
Spotted skunk	Spilogale putorius	TX/MX Coyote	0	anthropogenic extinction	90.2	309.55	0.6	1.62334	6.39693	High	0	1	0	0	0	0	0	1	0	0	0	0	0	5.4
Marbled polecat	Vormela peregusna	Eurasian gray wolf	0	natural extinction	90.2	309.45	2	1.75094	6.29619	High	0	0	0	1	0	1	0	0	0	1	0	1	0	5.3
Lynx	Lynx canadensis	TX/MX Coyote	0	anthropogenic extinction	110.723	312.35	-2.2	1.0043	9.22029	High	0	1	0	0	0	0	0	1	0	0	0	0	0	5.3
Arctic Fox	Vulpes lagopus	ApV	0	active	162.538	311.75	-4.6	2.03471	8.55641	Medium	1	1	0	1	0	1	0	1	0	0	0	0	0	5.3
Arctic Fox	Vulpes lagopus	Nycticeius humeralis	0	active	162.538	311.75	-4.6	2.03471	8.55641	Medium	1	1	0	1	0	1	0	1	0	0	0	0	0	5.3
Fossa	Cryptoprocta ferox	Cuba mongoose	0	active	48.3826	310.55	2.4	1.09861	9.15905	Medium	0	0	0	0	1	0	0	1	0	0	0	0	0	5.2
Island gray fox	Urocyon littoralis	Eastern raccoon	0	active	90.2	310.55	0.6	0.955511	7.5447	High	1	1	0	0	0	0	0	1	0	0	0	0	0	5.2
Neotropical river otter	Lontra longicaudis	Canine-associated	0	active	90.2	311.55	0.3	0.916291	8.92266	High	0	1	1	0	0	0	0	1	1	1	1	1	1	5.2
Pallas' cat	Otocolobus manul	Eurasian gray wolf	0	natural extinction	110.723	311.25	0.2	1.41099	8.16052	High	0	0	0	0	0	1	0	0	0	1	0	1	0	5.2
Striped skunk	Mephitis mephitis	Lasiurus noctivagans	0	active	162.538	309.6	-5.45	1.74047	8.16052	Medium	1	1	0	0	0	0	0	1	0	0	0	0	0	5.2
Hog-nosed skunk	Conepatus leuconotus	Texas gray fox	0	anthropogenic extinction	90.2	309.15	2.7	1.22378	7.54961	High	0	1	0	0	0	0	0	1	0	0	0	0	0	5.1
Hog-nosed skunk	Conepatus leuconotus	Arizona/Mexico gray fox	0	active	90.2	309.15	2.7	1.22378	7.54961	High	0	1	0	0	0	0	0	1	0	0	0	0	0	5.1
Neotropical river otter	Lontra longicaudis	Yucatan coati	0	active	56.7533	311.55	0.2	0.916291	8.92266	Medium	1	1	1	0	0	0	0	1	0	0	0	0	0	5.1
Hog-nosed skunk	Conepatus leuconotus	Canine-associated	0	active	90.2	309.15	2.7	1.22378	7.54961	High	0	1	0	0	0	0	0	1	1	1	1	1	1	5.1
Hog-nosed skunk	Conepatus leuconotus	Arctic fox	0	active	90.2	309.15	2.6	1.22378	7.54961	High	0	1	0	0	0	0	0	1	0	1	0	1	0	5.1
Marbled polecat	Vormela peregusna	Arctic fox	0	active	90.2	309.45	2.3	1.75094	6.29619	High	0	0	0	1	0	1	0	1	0	1	0	1	0	5.1
Sand cat	Felis margarita	Eurasian gray wolf	0	natural extinction	110.723	311.25	0.2	1.50408	7.91936	High	0	0	0	0	1	1	0	0	0	1	0	1	0	5.1
Hog-nosed skunk	Conepatus leuconotus	California gray fox	0	abortive	90.2	309.15	2.7	1.22378	7.54961	High	0	1	0	0	0	0	0	1	0	0	0	0	0	5.1
Hog-nosed skunk	Conepatus leuconotus	Maine gray fox	0	emerging	90.2	309.15	2.7	1.22378	7.54961	High	0	1	0	0	0	0	0	1	0	0	0	0	0	5.1
Hog-nosed skunk	Conepatus leuconotus	Flagstaff Gray fox	0	abortive	90.2	309.15	2.7	1.22378	7.54961	High	0	1	0	0	0	0	0	1	0	0	0	0	0	5.1
Hog-nosed skunk	Conepatus leuconotus	North American red fox	0	natural extinction	90.2	309.15	2.7	1.22378	7.54961	High	0	1	0	0	0	0	0	1	0	0	0	0	0	5.1
Hog-nosed skunk	Conepatus leuconotus	Ontario red fox	0	anthropogenic extinction	90.2	309.15	2.7	1.22378	7.54961	High	0	1	0	0	0	0	0	1	0	0	0	0	0	5.1
Ermine	Mustela erminea	Yucatan coati	0	active	56.7533	312.75	-1	1.9125	4.7032	High	1	1	0	1	0	1	0	1	0	0	0	0	0	5
Marbled polecat	Vormela peregusna	Eurasian red fox	0	near anthropogenic extinction	90.2	309.45	2.4	1.75094	6.29619	High	0	0	0	1	0	1	0	0	0	1	0	1	0	5
Marbled polecat	Vormela peregusna	Canine-associated	0	active	90.2	309.45	2.4	1.75094	6.29619	High	0	0	0	1	0	1	0	1	1	1	1	1	1	5
Pallas' cat	Otocolobus manul	Arctic fox	0	active	110.723	311.25	0.5	1.41099	8.16052	High	0	0	0	0	0	1	0	1	0	1	0	1	0	5
Marbled polecat	Vormela peregusna	Golden jackal	0	active	90.2	309.45	2.5	1.75094	6.29619	High	0	0	0	1	0	1	0	0	0	1	0	1	0	5
Fennec	Vulpes zerda	Black-backed jackal	0	active	24.568	311.95	-0.8	0.788457	7.1309	High	0	0	0	0	1	1	0	0	0	0	1	0	0	5
Fennec	Vulpes zerda	Side-striped jackal	0	active	24.568	311.95	-0.8	0.788457	7.1309	High	0	0	0	0	1	1	0	0	0	0	1	0	0	5
Marbled polecat	Vormela peregusna	Turkey red fox	0	abortive	90.2	309.45	2.4	1.75094	6.29619	High	0	0	0	1	0	1	0	0	0	1	0	1	0	5
Marbled polecat	Vormela peregusna	Ferret-badger	0	active	25.0175	309.45	2.7	1.75094	6.29619	Medium	0	0	0	1	0	1	0	0	0	0	0	1	0	4.9
Sand cat	Felis margarita	Bat-eared fox	0	active	110.723	311.25	0.6	1.50408	7.91936	High	0	0	0	0	1	1	0	0	0	0	1	0	0	4.9
Sand cat	Felis margarita	Eurasian red fox	0	near anthropogenic extinction	110.723	311.25	0.6	1.50408	7.91936	High	0	0	0	0	1	1	0	0	0	1	0	1	0	4.9
Pallas' cat	Otocolobus manul	Canine-associated	0	active	110.723	311.25	0.6	1.41099	8.16052	High	0	0	0	0	0	1	0	1	1	1	1	1	1	4.9
Sand cat	Felis margarita	Canine-associated	0	active	110.723	311.25	0.6	1.50408	7.91936	High	0	0	0	0	1	1	0	1	1	1	1	1	1	4.9
Sand cat	Felis margarita	Arctic fox	0	active	110.723	311.25	0.5	1.50408	7.91936	High	0	0	0	0	1	1	0	1	0	1	0	1	0	4.9
Cat	Felis catus	Black-backed jackal	0	active	110.723	311.25	-0.1	1.30833	8.26873	High	0	1	1	1	1	1	1	0	0	0	1	0	0	4.9
Cat	Felis catus	Side-striped jackal	0	active	110.723	311.25	-0.1	1.30833	8.26873	High	0	1	1	1	1	1	1	0	0	0	1	0	0	4.9
Cat	Felis catus	Raccoon dog-associated variants	0	active	110.723	311.25	-0.1	1.30833	8.26873	High	0	1	1	1	1	1	1	0	0	1	0	1	0	4.9
Wolverine	Gulo gulo	TX/MX Coyote	0	anthropogenic extinction	90.2	310.15	0	1.09861	9.70096	Medium	0	1	0	1	0	1	0	1	0	0	0	0	0	4.9
Sand cat	Felis margarita	Turkey red fox	0	abortive	110.723	311.25	0.6	1.50408	7.91936	High	0	0	0	0	1	1	0	0	0	1	0	1	0	4.9
Pampas fox	Lycalopex gymnocercus	Histiotus sp.	0	active	162.538	310.55	-7.1	1.38629	9.04782	Medium	1	0	1	0	0	0	0	0	1	0	0	0	0	4.9
Island gray fox	Urocyon littoralis	Yucatan coati	0	active	90.2	310.55	1.2	0.955511	7.5447	High	1	1	0	0	0	0	0	1	0	0	0	0	0	4.8
Blanford's fox	Vulpes cana	Arctic fox	0	active	9.72	311.65	0.1	0.693147	6.90776	High	0	0	0	0	1	1	0	1	0	1	0	1	0	4.8
Pallas' cat	Otocolobus manul	Golden jackal	0	active	110.723	311.25	0.7	1.41099	8.16052	High	0	0	0	0	0	1	0	0	0	1	0	1	0	4.8
Sand cat	Felis margarita	Golden jackal	0	active	110.723	311.25	0.7	1.50408	7.91936	High	0	0	0	0	1	1	0	0	0	1	0	1	0	4.8
European pine marten	Martes martes	Raccoon dog-associated variants	0	active	90.2	310.15	1	1.38629	7.17012	High	0	0	0	1	0	1	0	0	0	1	0	1	0	4.8
Bobcat	Lynx rufus	TX/MX Coyote	0	anthropogenic extinction	110.723	312.35	-2.2	1.01523	9.05952	High	0	1	0	0	0	0	0	1	0	0	0	0	0	4.8
Arctic Fox	Vulpes lagopus	Lasiurus cinereus	0	active	162.538	311.75	-3.8	2.03471	8.55641	Medium	1	1	0	1	0	1	0	1	1	0	0	0	0	4.8
Cacomistle	Bassariscus sumichrasti	Yucatan coati	0	active	34.6176	311.95	-0.2	0.693147	6.80239	High	1	1	0	0	0	0	0	1	0	0	0	0	0	4.7
Cat	Felis catus	Brazil crab-eating fox	0	active	110.723	311.25	0.1	1.30833	8.26873	High	0	1	1	1	1	1	1	0	1	0	0	0	0	4.7
Blanford's fox	Vulpes cana	Eurasian red fox	0	near anthropogenic extinction	9.72	311.65	0.2	0.693147	6.90776	High	0	0	0	0	1	1	0	0	0	1	0	1	0	4.7
Cat	Felis catus	Eurasian gray wolf	0	natural extinction	110.723	311.25	0.2	1.30833	8.26873	High	0	1	1	1	1	1	1	0	0	1	0	1	0	4.7
Fennec	Vulpes zerda	Eurasian gray wolf	0	natural extinction	24.568	311.95	-0.5	0.788457	7.1309	High	0	0	0	0	1	1	0	0	0	1	0	1	0	4.7
African wild dog	Lycaon pictus	Black-backed jackal	0	active	8.934	310.55	0.6	2.07944	10.1849	Low	0	0	0	0	1	0	0	0	0	0	1	0	0	4.7
African wild dog	Lycaon pictus	Side-striped jackal	0	active	8.934	310.55	0.6	2.07944	10.1849	Low	0	0	0	0	1	0	0	0	0	0	1	0	0	4.7
American badger	Taxidea taxus	Baja California skunk	0	active	64.7082	311.15	-1.6	1.09861	8.9872	Medium	0	1	0	0	0	0	0	1	0	0	0	0	0	4.7
Crab-eating raccoon	Procyon cancrivorus	Baja California skunk	0	active	64.7082	310.15	-0.6	1.09861	8.74353	Medium	0	1	1	0	0	0	0	1	0	0	0	0	0	4.7
American badger	Taxidea taxus	Sonora skunk	0	active	64.7082	311.15	-1.6	1.09861	8.9872	Medium	0	1	0	0	0	0	0	1	0	0	0	0	0	4.7
Crab-eating raccoon	Procyon cancrivorus	Sonora skunk	0	active	64.7082	310.15	-0.6	1.09861	8.74353	Medium	0	1	1	0	0	0	0	1	0	0	0	0	0	4.7
Ringtail	Bassariscus astutus	California skunk	0	active	64.7082	310.75	-1.1	1.09861	6.92264	High	0	1	0	0	0	0	0	1	0	0	0	0	0	4.7
American badger	Taxidea taxus	California skunk	0	active	64.7082	311.15	-1.5	1.09861	8.9872	Medium	0	1	0	0	0	0	0	1	0	0	0	0	0	4.7
Ringtail	Bassariscus astutus	North Central skunk	0	active	64.7082	310.75	-1.1	1.09861	6.92264	High	0	1	0	0	0	0	0	1	0	0	0	0	0	4.7
American badger	Taxidea taxus	North Central skunk	0	active	64.7082	311.15	-1.5	1.09861	8.9872	Medium	0	1	0	0	0	0	0	1	0	0	0	0	0	4.7
Blanford's fox	Vulpes cana	Turkey red fox	0	abortive	9.72	311.65	0.2	0.693147	6.90776	High	0	0	0	0	1	1	0	0	0	1	0	1	0	4.7
Nutria	Myocastor coypus	Lasiurus cinereus	0	active	188	307.75	0.2	1.79176	8.96827	Medium	1	0	1	0	0	0	0	1	1	0	0	0	0	4.7
Fennec	Vulpes zerda	Bat-eared fox	0	active	23.4224	311.95	-0.1	0.788457	7.1309	High	0	0	0	0	1	1	0	0	0	0	1	0	0	4.6
Kinkajou	Potos flavus	Eastern raccoon	0	active	42.8934	309.25	1.9	0	8.00637	High	1	1	1	0	0	0	0	1	0	0	0	0	0	4.6
Eurasian lynx	Lynx lynx	Eurasian gray wolf	0	natural extinction	110.723	312.35	-0.9	0.693147	10.0432	High	0	0	0	1	0	1	0	0	0	1	0	1	0	4.6
European pine marten	Martes martes	Eurasian gray wolf	0	natural extinction	90.2	310.15	1.3	1.38629	7.17012	High	0	0	0	1	0	1	0	0	0	1	0	1	0	4.6
Asian palm civet	Paradoxurus hermaphroditus	Raccoon dog-associated variants	0	active	110.723	309.65	1.5	1.22378	8.03916	High	0	0	0	0	0	1	0	0	0	1	0	1	0	4.6
Crab-eating raccoon	Procyon cancrivorus	California skunk	0	active	64.7082	310.15	-0.5	1.09861	8.74353	Medium	0	1	1	0	0	0	0	1	0	0	0	0	0	4.6
Crab-eating raccoon	Procyon cancrivorus	North Central skunk	0	active	64.7082	310.15	-0.5	1.09861	8.74353	Medium	0	1	1	0	0	0	0	1	0	0	0	0	0	4.6
Arctic Fox	Vulpes lagopus	Desmodus rotundus	0	active	162.538	311.75	-3.6	2.03471	8.55641	Medium	1	1	0	1	0	1	0	1	1	0	0	0	0	4.6
Arctic Fox	Vulpes lagopus	Lasiurus seminolus	0	active	162.538	311.75	-3.5	2.03471	8.55641	Medium	1	1	0	1	0	1	0	1	0	0	0	0	0	4.6
Arctic Fox	Vulpes lagopus	Macrophyllum macrophyllum	0	active	162.538	311.75	-3.6	2.03471	8.55641	Medium	1	1	0	1	0	1	0	1	0	0	0	0	0	4.6
Red fox	Vulpes vulpes	Yucatan coati	0	active	90.2	311.85	-0.1	1.52388	8.32644	Medium	1	1	0	1	1	1	0	1	0	0	0	0	0	4.5
Fennec	Vulpes zerda	Canine-associated	0	active	24.568	311.95	-0.1	0.788457	7.1309	High	0	0	0	0	1	1	0	1	1	1	1	1	1	4.5
Cat	Felis catus	Arctic fox	0	active	110.723	311.25	0.5	1.30833	8.26873	High	0	1	1	1	1	1	1	1	0	1	0	1	0	4.5
Asian palm civet	Paradoxurus hermaphroditus	Eurasian gray wolf	0	natural extinction	110.723	309.65	1.8	1.22378	8.03916	High	0	0	0	0	0	1	0	0	0	1	0	1	0	4.5
Small Indian civet	Viverricula indica	Raccoon dog-associated variants	0	active	110.723	311.15	0	1.35584	8.00637	High	0	0	0	0	0	1	0	0	0	1	0	1	0	4.5
Mink (American)	Neovison vison	California skunk	0	active	64.7082	312.15	-2.5	1.25276	6.82979	High	0	1	0	0	0	0	0	1	0	0	0	0	0	4.5
Mink (American)	Neovison vison	North Central skunk	0	active	64.7082	312.15	-2.5	1.25276	6.82979	High	0	1	0	0	0	0	0	1	0	0	0	0	0	4.5
Striped skunk	Mephitis mephitis	Myotis lucifugus	0	active	162.538	309.6	-4.45	1.74047	8.16052	Medium	1	1	0	0	0	0	0	1	0	0	0	0	0	4.5
Nutria	Myocastor coypus	Desmodus rotundus	0	active	188	307.75	0.4	1.79176	8.96827	Medium	1	0	1	0	0	0	0	1	1	0	0	0	0	4.5
Striped skunk	Mephitis mephitis	Myotis californicus	0	active	162.538	309.6	-4.45	1.74047	8.16052	Medium	1	1	0	0	0	0	0	1	0	0	0	0	0	4.5
Striped skunk	Mephitis mephitis	Myotis evotis	0	active	162.538	309.6	-4.45	1.74047	8.16052	Medium	1	1	0	0	0	0	0	1	0	0	0	0	0	4.5
Striped skunk	Mephitis mephitis	Myotis keenii	0	active	162.538	309.6	-4.45	1.74047	8.16052	Medium	1	1	0	0	0	0	0	1	0	0	0	0	0	4.5
Striped skunk	Mephitis mephitis	Myotis leibii	0	active	162.538	309.6	-4.45	1.74047	8.16052	Medium	1	1	0	0	0	0	0	1	0	0	0	0	0	4.5
Striped skunk	Mephitis mephitis	Myotis septentrionalis	0	active	162.538	309.6	-4.45	1.74047	8.16052	Medium	1	1	0	0	0	0	0	1	0	0	0	0	0	4.5
Cat	Felis catus	Canine-associated	0	active	110.723	311.25	0.6	1.30833	8.26873	High	0	1	1	1	1	1	1	1	1	1	1	1	1	4.4
Serval	Leptailurus serval	Canine-associated	0	active	110.723	312.35	-0.5	0.916291	9.49927	High	0	0	0	0	1	0	0	1	1	1	1	1	1	4.4
European pine marten	Martes martes	Arctic fox	0	active	90.2	310.15	1.6	1.38629	7.17012	High	0	0	0	1	0	1	0	1	0	1	0	1	0	4.4
Fennec	Vulpes zerda	Golden jackal	0	active	24.568	311.95	0	0.788457	7.1309	High	0	0	0	0	1	1	0	0	0	1	0	1	0	4.4
Binturong	Arctictis binturong	Eurasian gray wolf	0	natural extinction	110.723	309.85	1.6	0.693147	9.41328	High	0	0	0	0	0	1	0	0	0	1	0	1	0	4.4
Burmese ferret-badger	Melogale personata	Raccoon dog-associated variants	0	active	90.2	309.45	1.7	1.09861	7.6009	High	0	0	0	0	0	1	0	0	0	1	0	1	0	4.4
Striped skunk	Mephitis mephitis	North American red fox	0	natural extinction	90.2	309.6	2.25	1.74047	8.16052	Medium	0	1	0	0	0	0	0	1	0	0	0	0	0	4.4
Striped skunk	Mephitis mephitis	Ontario red fox	0	anthropogenic extinction	90.2	309.6	2.25	1.74047	8.16052	Medium	0	1	0	0	0	0	0	1	0	0	0	0	0	4.4
Cat	Felis catus	Brazil Hoary fox	0	active	110.723	311.25	0.6	1.30833	8.26873	High	0	1	1	1	1	1	1	0	1	0	0	0	0	4.4
Arctic Fox	Vulpes lagopus	Pipistrellus subflavus	0	active	162.538	311.75	-3.2	2.03471	8.55641	Medium	1	1	0	1	0	1	0	1	1	0	0	0	0	4.4
Arctic Fox	Vulpes lagopus	Corynorhinus townsendii	0	active	162.538	311.75	-3.2	2.03471	8.55641	Medium	1	1	0	1	0	1	0	1	0	0	0	0	0	4.4
Gray Fox	Urocyon cinereoargenteus	Yucatan coati	0	active	90.2	310.55	1.2	1.31103	8.4659	Medium	1	1	1	0	0	0	0	1	0	0	0	0	0	4.3
European pine marten	Martes martes	Eurasian red fox	0	near anthropogenic extinction	90.2	310.15	1.7	1.38629	7.17012	High	0	0	0	1	0	1	0	0	0	1	0	1	0	4.3
Eurasian lynx	Lynx lynx	Canine-associated	0	active	110.723	312.35	-0.5	0.693147	10.0432	High	0	0	0	1	0	1	0	1	1	1	1	1	1	4.3
European pine marten	Martes martes	Canine-associated	0	active	90.2	310.15	1.7	1.38629	7.17012	High	0	0	0	1	0	1	0	1	1	1	1	1	1	4.3
Spotted skunk	Spilogale putorius	Arctic fox	0	active	90.2	309.55	2.2	1.62334	6.39693	High	0	1	0	0	0	0	0	1	0	1	0	1	0	4.3
Asian palm civet	Paradoxurus hermaphroditus	Arctic fox	0	active	110.723	309.65	2.1	1.22378	8.03916	High	0	0	0	0	0	1	0	1	0	1	0	1	0	4.3
Cat	Felis catus	Golden jackal	0	active	110.723	311.25	0.7	1.30833	8.26873	High	0	1	1	1	1	1	1	0	0	1	0	1	0	4.3
European pine marten	Martes martes	Golden jackal	0	active	90.2	310.15	1.8	1.38629	7.17012	High	0	0	0	1	0	1	0	0	0	1	0	1	0	4.3
Small Indian civet	Viverricula indica	Eurasian gray wolf	0	natural extinction	110.723	311.15	0.3	1.35584	8.00637	High	0	0	0	0	0	1	0	0	0	1	0	1	0	4.3
Fat-tailed dwarf lemur	Cheirogaleus medius	Black-backed jackal	0	active	188	311.15	0	3.10009	5.94017	High	0	0	0	0	1	0	0	0	0	0	1	0	0	4.3
Fat-tailed dwarf lemur	Cheirogaleus medius	Side-striped jackal	0	active	188	311.15	0	3.10009	5.94017	High	0	0	0	0	1	0	0	0	0	0	1	0	0	4.3
European pine marten	Martes martes	Turkey red fox	0	abortive	90.2	310.15	1.7	1.38629	7.17012	High	0	0	0	1	0	1	0	0	0	1	0	1	0	4.3
Nutria	Myocastor coypus	Pipistrellus subflavus	0	active	188	307.75	0.8	1.79176	8.96827	Medium	1	0	1	0	0	0	0	1	1	0	0	0	0	4.3
Spotted skunk	Spilogale putorius	Texas gray fox	0	anthropogenic extinction	90.2	309.55	2.3	1.62334	6.39693	High	0	1	0	0	0	0	0	1	0	0	0	0	0	4.2
Spotted skunk	Spilogale putorius	Arizona/Mexico gray fox	0	active	90.2	309.55	2.3	1.62334	6.39693	High	0	1	0	0	0	0	0	1	0	0	0	0	0	4.2
Spotted skunk	Spilogale putorius	Canine-associated	1	active	90.2	309.55	2.3	1.62334	6.39693	High	0	1	0	0	0	0	0	1	1	1	1	1	1	4.2
Lynx	Lynx canadensis	Canine-associated	0	active	110.723	312.35	-0.5	1.0043	9.22029	High	0	1	0	0	0	0	0	1	1	1	1	1	1	4.2
Binturong	Arctictis binturong	Canine-associated	0	active	110.723	309.85	2	0.693147	9.41328	High	0	0	0	0	0	1	0	1	1	1	1	1	1	4.2
Asian palm civet	Paradoxurus hermaphroditus	Canine-associated	0	active	110.723	309.65	2.2	1.22378	8.03916	High	0	0	0	0	0	1	0	1	1	1	1	1	1	4.2
Burmese ferret-badger	Melogale personata	Eurasian gray wolf	0	natural extinction	90.2	309.45	2	1.09861	7.6009	High	0	0	0	0	0	1	0	0	0	1	0	1	0	4.2
Swift fox	Vulpes velox	Central Mexico skunk	0	active	90.2	311.67	-2.12	1.50408	7.78322	Medium	1	1	0	0	0	0	0	1	0	0	0	0	0	4.2
Spotted skunk	Spilogale putorius	California gray fox	0	abortive	90.2	309.55	2.3	1.62334	6.39693	High	0	1	0	0	0	0	0	1	0	0	0	0	0	4.2
Fisher	Pekania pennanti	Oregon gray fox	0	abortive	90.2	311.65	0.2	0.788457	8.06306	High	1	1	0	0	0	0	0	1	0	0	0	0	0	4.2
Spotted skunk	Spilogale putorius	Maine gray fox	0	emerging	90.2	309.55	2.3	1.62334	6.39693	High	0	1	0	0	0	0	0	1	0	0	0	0	0	4.2
Spotted skunk	Spilogale putorius	Flagstaff Gray fox	0	abortive	90.2	309.55	2.3	1.62334	6.39693	High	0	1	0	0	0	0	0	1	0	0	0	0	0	4.2
Spotted skunk	Spilogale putorius	North American red fox	0	natural extinction	90.2	309.55	2.3	1.62334	6.39693	High	0	1	0	0	0	0	0	1	0	0	0	0	0	4.2
Spotted skunk	Spilogale putorius	Ontario red fox	0	anthropogenic extinction	90.2	309.55	2.3	1.62334	6.39693	High	0	1	0	0	0	0	0	1	0	0	0	0	0	4.2
Arctic Fox	Vulpes lagopus	Lasiurus borealis	0	active	162.538	311.75	-2.9	2.03471	8.55641	Medium	1	1	0	1	0	1	0	1	0	0	0	0	0	4.2
Striped skunk	Mephitis mephitis	Lasiurus xanthinus	0	active	162.538	309.6	-3.95	1.74047	8.16052	Medium	1	1	0	0	0	0	0	1	0	0	0	0	0	4.2
Striped skunk	Mephitis mephitis	Lasiurus intermedius	0	active	162.538	309.6	-3.95	1.74047	8.16052	Medium	1	1	0	0	0	0	0	1	0	0	0	0	0	4.2
Small Indian civet	Viverricula indica	Arctic fox	0	active	110.723	311.15	0.6	1.35584	8.00637	High	0	0	0	0	0	1	0	1	0	1	0	1	0	4.1
Asian palm civet	Paradoxurus hermaphroditus	Golden jackal	0	active	110.723	309.65	2.3	1.22378	8.03916	High	0	0	0	0	0	1	0	0	0	1	0	1	0	4.1
Clouded leopard	Neofelis nebulosa	Eurasian gray wolf	0	natural extinction	110.723	312.35	-0.9	0.693147	9.87817	High	0	0	0	0	0	1	0	0	0	1	0	1	0	4.1
Coati	Nasua narica	Baja California skunk	0	active	64.7082	311.75	-2.2	1.38629	8.22951	Medium	0	1	1	0	0	0	0	1	0	0	0	0	0	4.1
Bush dog	Speothos venaticus	Baja California skunk	0	active	90.2	310.55	-1	1.38629	8.69951	Medium	0	1	1	0	0	0	0	1	0	0	0	0	0	4.1
Coati	Nasua narica	Sonora skunk	0	active	64.7082	311.75	-2.2	1.38629	8.22951	Medium	0	1	1	0	0	0	0	1	0	0	0	0	0	4.1
Bush dog	Speothos venaticus	Sonora skunk	0	active	90.2	310.55	-1	1.38629	8.69951	Medium	0	1	1	0	0	0	0	1	0	0	0	0	0	4.1
Coati	Nasua narica	California skunk	0	active	64.7082	311.75	-2.1	1.38629	8.22951	Medium	0	1	1	0	0	0	0	1	0	0	0	0	0	4.1
Swift fox	Vulpes velox	South Central skunk	0	active	90.2	311.67	-2.02	1.50408	7.78322	Medium	1	1	0	0	0	0	0	1	0	0	0	0	0	4.1
Coati	Nasua narica	North Central skunk	0	active	64.7082	311.75	-2.1	1.38629	8.22951	Medium	0	1	1	0	0	0	0	1	0	0	0	0	0	4.1
Swift fox	Vulpes velox	Flagstaff skunk	0	intermittent	90.2	311.67	-2.02	1.50408	7.78322	Medium	1	1	0	0	0	0	0	1	0	0	0	0	0	4.1
Greater grison	Galictis vittata	Oregon gray fox	0	abortive	90.2	309.45	2.4	0.693147	7.74066	High	1	1	1	0	0	0	0	1	0	0	0	0	0	4.1
Burmese ferret-badger	Melogale personata	Eurasian red fox	0	near anthropogenic extinction	90.2	309.45	2.4	1.09861	7.6009	High	0	0	0	0	0	1	0	0	0	1	0	1	0	4
Burmese ferret-badger	Melogale personata	Canine-associated	0	active	90.2	309.45	2.4	1.09861	7.6009	High	0	0	0	0	0	1	0	1	1	1	1	1	1	4
Small Indian civet	Viverricula indica	Canine-associated	0	active	110.723	311.15	0.7	1.35584	8.00637	High	0	0	0	0	0	1	0	1	1	1	1	1	1	4
Burmese ferret-badger	Melogale personata	Arctic fox	0	active	90.2	309.45	2.3	1.09861	7.6009	High	0	0	0	0	0	1	0	1	0	1	0	1	0	4
Small Indian civet	Viverricula indica	Golden jackal	0	active	110.723	311.15	0.8	1.35584	8.00637	High	0	0	0	0	0	1	0	0	0	1	0	1	0	4
Spanish lynx	Lynx pardinus	Eurasian gray wolf	0	natural extinction	110.723	312.35	-0.9	0.916291	9.30565	High	0	0	0	1	0	0	0	0	0	1	0	1	0	4
Blanford's fox	Vulpes cana	Raccoon dog-associated variants	0	active	20.9628	311.65	-0.5	0.693147	6.90776	High	0	0	0	0	1	1	0	0	0	1	0	1	0	4
Beech marten	Martes foina	Raccoon dog-associated variants	0	active	90.2	310.983	0.166667	1.25276	7.43838	High	0	0	0	1	0	1	0	0	0	1	0	1	0	4
Raccoon	Procyon lotor	Baja California skunk	0	active	64.7082	311.15	-1.6	1.11841	8.69951	Medium	0	1	0	0	0	0	0	1	0	0	0	0	0	4
Raccoon	Procyon lotor	Sonora skunk	0	active	64.7082	311.15	-1.6	1.11841	8.69951	Medium	0	1	0	0	0	0	0	1	0	0	0	0	0	4
Bush dog	Speothos venaticus	California skunk	0	active	90.2	310.55	-0.9	1.38629	8.69951	Medium	0	1	1	0	0	0	0	1	0	0	0	0	0	4
American marten	Martes americana	California skunk	0	active	64.7082	311.15	-1.5	1.09861	6.78446	High	0	1	0	0	0	0	0	1	0	0	0	0	0	4
Bush dog	Speothos venaticus	North Central skunk	0	active	90.2	310.55	-0.9	1.38629	8.69951	Medium	0	1	1	0	0	0	0	1	0	0	0	0	0	4
American marten	Martes americana	North Central skunk	0	active	64.7082	311.15	-1.5	1.09861	6.78446	High	0	1	0	0	0	0	0	1	0	0	0	0	0	4
Burmese ferret-badger	Melogale personata	Turkey red fox	0	abortive	90.2	309.45	2.4	1.09861	7.6009	High	0	0	0	0	0	1	0	0	0	1	0	1	0	4
Arctic Fox	Vulpes lagopus	Eptesicus fuscus	0	active	162.538	311.75	-2.6	2.03471	8.55641	Medium	1	1	0	1	0	1	0	1	1	0	0	0	0	4
Arctic Fox	Vulpes lagopus	Tadarida brasiliensis	0	active	162.538	311.75	-2.6	2.03471	8.55641	Medium	1	1	0	1	0	1	0	1	1	0	0	0	0	4
Arctic Fox	Vulpes lagopus	Eptesicus furinalis	0	active	162.538	311.75	-2.6	2.03471	8.55641	Medium	1	1	0	1	0	1	0	1	1	0	0	0	0	4
Arctic Fox	Vulpes lagopus	Molossus molossus	0	active	162.538	311.75	-2.6	2.03471	8.55641	Medium	1	1	0	1	0	1	0	1	1	0	0	0	0	4
Arctic Fox	Vulpes lagopus	Nyctinomops ssp.	0	active	162.538	311.75	-2.6	2.03471	8.55641	Medium	1	1	0	1	0	1	0	1	1	0	0	0	0	4
Smooth-coated otter	Lutrogale perspicillata	Grenada mongoose	0	active	110.723	309.45	3.5	1.60944	9.10498	Medium	0	0	0	0	0	1	0	1	0	0	0	0	0	3.9
European pine marten	Martes martes	Ferret-badger	0	active	28.0876	310.15	2	1.38629	7.17012	Medium	0	0	0	1	0	1	0	0	0	0	0	1	0	3.9
Fat-tailed dwarf lemur	Cheirogaleus medius	Bat-eared fox	0	active	188	311.15	0.7	3.10009	5.94017	High	0	0	0	0	1	0	0	0	0	0	1	0	0	3.9
Fat-tailed dwarf lemur	Cheirogaleus medius	Canine-associated	0	active	188	311.15	0.7	3.10009	5.94017	High	0	0	0	0	1	0	0	1	1	1	1	1	1	3.9
Burmese ferret-badger	Melogale personata	Golden jackal	0	active	90.2	309.45	2.5	1.09861	7.6009	High	0	0	0	0	0	1	0	0	0	1	0	1	0	3.9
Otter	Lontra canadensis	Baja California skunk	0	active	64.7082	311.55	-2	0.982078	9.10498	Medium	0	1	0	0	0	0	0	1	0	0	0	0	0	3.9
Otter	Lontra canadensis	Sonora skunk	0	active	64.7082	311.55	-2	0.982078	9.10498	Medium	0	1	0	0	0	0	0	1	0	0	0	0	0	3.9
Raccoon	Procyon lotor	California skunk	0	active	64.7082	311.15	-1.5	1.11841	8.69951	Medium	0	1	0	0	0	0	0	1	0	0	0	0	0	3.9
Raccoon	Procyon lotor	North Central skunk	0	active	64.7082	311.15	-1.5	1.11841	8.69951	Medium	0	1	0	0	0	0	0	1	0	0	0	0	0	3.9
Nutria	Myocastor coypus	Eptesicus fuscus	0	active	188	307.75	1.4	1.79176	8.96827	Medium	1	0	1	0	0	0	0	1	1	0	0	0	0	3.9
Nutria	Myocastor coypus	Tadarida brasiliensis	0	active	188	307.75	1.4	1.79176	8.96827	Medium	1	0	1	0	0	0	0	1	1	0	0	0	0	3.9
Striped skunk	Mephitis mephitis	Myotis yumanensis	0	active	162.538	309.6	-3.45	1.74047	8.16052	Medium	1	1	0	0	0	0	0	1	0	0	0	0	0	3.9
Nutria	Myocastor coypus	Eptesicus brasiliensis	0	active	188	307.75	1.4	1.79176	8.96827	Medium	1	0	1	0	0	0	0	0	1	0	0	0	0	3.9
Nutria	Myocastor coypus	Eptesicus furinalis	0	active	188	307.75	1.4	1.79176	8.96827	Medium	1	0	1	0	0	0	0	1	1	0	0	0	0	3.9
Nutria	Myocastor coypus	Molossus molossus	0	active	188	307.75	1.4	1.79176	8.96827	Medium	1	0	1	0	0	0	0	1	1	0	0	0	0	3.9
Striped skunk	Mephitis mephitis	Myotis thysanodes/evotis	0	active	162.538	309.6	-3.45	1.74047	8.16052	Medium	1	1	0	0	0	0	0	1	0	0	0	0	0	3.9
Striped skunk	Mephitis mephitis	Myotis volans	0	active	162.538	309.6	-3.45	1.74047	8.16052	Medium	1	1	0	0	0	0	0	1	0	0	0	0	0	3.9
Striped skunk	Mephitis mephitis	Mytois ciliolabrum	0	active	162.538	309.6	-3.45	1.74047	8.16052	Medium	1	1	0	0	0	0	0	1	0	0	0	0	0	3.9
Nutria	Myocastor coypus	Nyctinomops ssp.	0	active	188	307.75	1.4	1.79176	8.96827	Medium	1	0	1	0	0	0	0	1	1	0	0	0	0	3.9
Arctic Fox	Vulpes lagopus	Puerto Rico/Dominican Republic mongoose	0	active	110.723	311.75	1.2	2.03471	8.55641	Medium	0	1	0	1	0	1	0	1	0	0	0	0	0	3.8
Arctic Fox	Vulpes lagopus	Grenada mongoose	0	active	110.723	311.75	1.2	2.03471	8.55641	Medium	0	1	0	1	0	1	0	1	0	0	0	0	0	3.8
Arctic Fox	Vulpes lagopus	India mongoose	0	active	110.723	311.75	1.2	2.03471	8.55641	Medium	0	1	0	1	0	1	0	0	0	0	0	1	0	3.8
Arctic Fox	Vulpes lagopus	Africa mongoose	0	active	110.723	311.75	1.2	2.03471	8.55641	Medium	0	1	0	1	0	1	0	0	0	0	1	0	0	3.8
Bobcat	Lynx rufus	Canine-associated	0	active	110.723	312.35	-0.5	1.01523	9.05952	High	0	1	0	0	0	0	0	1	1	1	1	1	1	3.8
Spanish lynx	Lynx pardinus	Canine-associated	0	active	110.723	312.35	-0.5	0.916291	9.30565	High	0	0	0	1	0	0	0	1	1	1	1	1	1	3.8
Clouded leopard	Neofelis nebulosa	Canine-associated	0	active	110.723	312.35	-0.5	0.693147	9.87817	High	0	0	0	0	0	1	0	1	1	1	1	1	1	3.8
Wolverine	Gulo gulo	Golden jackal	0	active	90.2	310.15	1.8	1.09861	9.70096	Medium	0	1	0	1	0	1	0	0	0	1	0	1	0	3.8
Beech marten	Martes foina	Eurasian gray wolf	0	natural extinction	90.2	310.983	0.466667	1.25276	7.43838	High	0	0	0	1	0	1	0	0	0	1	0	1	0	3.8
Kit fox	Vulpes macrotis	Central Mexico skunk	0	active	90.2	311.15	-1.6	1.38629	7.82405	Medium	1	1	0	0	0	0	0	1	0	0	0	0	0	3.8
Otter	Lontra canadensis	California skunk	0	active	64.7082	311.55	-1.9	0.982078	9.10498	Medium	0	1	0	0	0	0	0	1	0	0	0	0	0	3.8
Otter	Lontra canadensis	North Central skunk	0	active	64.7082	311.55	-1.9	0.982078	9.10498	Medium	0	1	0	0	0	0	0	1	0	0	0	0	0	3.8
Ringtail	Bassariscus astutus	Oregon gray fox	0	abortive	90.2	310.75	1.1	1.09861	6.92264	High	1	1	0	0	0	0	0	1	0	0	0	0	0	3.8
American badger	Taxidea taxus	Oregon gray fox	0	abortive	90.2	311.15	0.7	1.09861	8.9872	Medium	1	1	0	0	0	0	0	1	0	0	0	0	0	3.8
Crab-eating raccoon	Procyon cancrivorus	Oregon gray fox	0	abortive	90.2	310.15	1.7	1.09861	8.74353	Medium	1	1	1	0	0	0	0	1	0	0	0	0	0	3.8
Bush dog	Speothos venaticus	Pipistrellus hesperus	0	active	162.538	310.55	-7.1	1.38629	8.69951	Medium	1	1	1	0	0	0	0	1	0	0	0	0	0	3.8
Bush dog	Speothos venaticus	Histiotus sp.	0	active	162.538	310.55	-7.1	1.38629	8.69951	Medium	1	1	1	0	0	0	0	0	1	0	0	0	0	3.8
South american coati	Nasua nasua	Histiotus sp.	0	active	162.538	309.55	-6.1	1.38629	8.4659	Medium	1	0	1	0	0	0	0	0	1	0	0	0	0	3.8
Beech marten	Martes foina	Arctic fox	0	active	90.2	310.983	0.766667	1.25276	7.43838	High	0	0	0	1	0	1	0	1	0	1	0	1	0	3.7
Blanford's fox	Vulpes cana	Black-backed jackal	0	active	24.568	311.65	-0.5	0.693147	6.90776	High	0	0	0	0	1	1	0	0	0	0	1	0	0	3.7
European otter	Lutra lutra	Black-backed jackal	0	active	90.2	311.25	-0.1	0.693147	8.8173	High	0	0	0	1	1	1	0	0	0	0	1	0	0	3.7
Blanford's fox	Vulpes cana	Side-striped jackal	0	active	24.568	311.65	-0.5	0.693147	6.90776	High	0	0	0	0	1	1	0	0	0	0	1	0	0	3.7
European otter	Lutra lutra	Side-striped jackal	0	active	90.2	311.25	-0.1	0.693147	8.8173	High	0	0	0	1	1	1	0	0	0	0	1	0	0	3.7
Siberian weasel	Mustela sibirica	Raccoon dog-associated variants	0	active	90.2	312.45	-1.3	1.79176	6.33683	High	0	0	0	1	0	1	0	0	0	1	0	1	0	3.7
Kit fox	Vulpes macrotis	South Central skunk	0	active	90.2	311.15	-1.5	1.38629	7.82405	Medium	1	1	0	0	0	0	0	1	0	0	0	0	0	3.7
Kit fox	Vulpes macrotis	Flagstaff skunk	0	intermittent	90.2	311.15	-1.5	1.38629	7.82405	Medium	1	1	0	0	0	0	0	1	0	0	0	0	0	3.7
Mink (American)	Neovison vison	Oregon gray fox	0	abortive	90.2	312.15	-0.3	1.25276	6.82979	High	1	1	0	0	0	0	0	1	0	0	0	0	0	3.7
Beech marten	Martes foina	Eurasian red fox	0	near anthropogenic extinction	90.2	310.983	0.866667	1.25276	7.43838	High	0	0	0	1	0	1	0	0	0	1	0	1	0	3.6
Beech marten	Martes foina	Canine-associated	0	active	90.2	310.983	0.866667	1.25276	7.43838	High	0	0	0	1	0	1	0	1	1	1	1	1	1	3.6
Blanford's fox	Vulpes cana	Eurasian gray wolf	0	natural extinction	24.568	311.65	-0.2	0.693147	6.90776	High	0	0	0	0	1	1	0	0	0	1	0	1	0	3.6
European otter	Lutra lutra	Eurasian gray wolf	0	natural extinction	90.2	311.25	0.2	0.693147	8.8173	High	0	0	0	1	1	1	0	0	0	1	0	1	0	3.6
Old World badger	Meles meles	Raccoon dog-associated variants	0	active	90.2	310.15	1	1.09861	9.4727	Medium	0	0	0	1	0	0	0	0	0	1	0	1	0	3.6
Beech marten	Martes foina	Turkey red fox	0	abortive	90.2	310.983	0.866667	1.25276	7.43838	High	0	0	0	1	0	1	0	0	0	1	0	1	0	3.6
Raccoon dog	Nyctereutes procyonoides	Grenada mongoose	0	active	110.723	311.15	1.8	1.85003	8.77956	Medium	0	0	0	0	0	1	0	1	0	0	0	0	0	3.5
Blanford's fox	Vulpes cana	Bat-eared fox	0	active	23.4224	311.65	0.2	0.693147	6.90776	High	0	0	0	0	1	1	0	0	0	0	1	0	0	3.5
Beech marten	Martes foina	Golden jackal	0	active	90.2	310.983	0.966667	1.25276	7.43838	High	0	0	0	1	0	1	0	0	0	1	0	1	0	3.5
Siberian weasel	Mustela sibirica	Eurasian gray wolf	0	natural extinction	90.2	312.45	-1	1.79176	6.33683	High	0	0	0	1	0	1	0	0	0	1	0	1	0	3.5
Spotted-necked otter	Hydrictis maculicollis	Black-backed jackal	0	active	90.2	309.45	1.7	0.693147	8.29405	High	0	0	0	0	1	0	0	0	0	0	1	0	0	3.5
Spotted-necked otter	Hydrictis maculicollis	Side-striped jackal	0	active	90.2	309.45	1.7	0.693147	8.29405	High	0	0	0	0	1	0	0	0	0	0	1	0	0	3.5
Hog badger	Arctonyx collaris	Raccoon dog-associated variants	0	active	90.2	309.45	1.7	1.09861	9.25913	Medium	0	0	0	0	0	1	0	0	0	1	0	1	0	3.5
Black-footed ferret	Mustela nigripes	California skunk	0	active	64.7082	312.45	-2.8	1.09861	6.92854	High	0	1	0	0	0	0	0	1	0	0	0	0	0	3.5
Black-footed ferret	Mustela nigripes	North Central skunk	0	active	64.7082	312.45	-2.8	1.09861	6.92854	High	0	1	0	0	0	0	0	1	0	0	0	0	0	3.5
Blanford's fox	Vulpes cana	Canine-associated	0	active	24.568	311.65	0.2	0.693147	6.90776	High	0	0	0	0	1	1	0	1	1	1	1	1	1	3.4
European otter	Lutra lutra	Canine-associated	0	active	90.2	311.25	0.6	0.693147	8.8173	High	0	0	0	1	1	1	0	1	1	1	1	1	1	3.4
Siberian weasel	Mustela sibirica	Arctic fox	0	active	90.2	312.45	-0.7	1.79176	6.33683	High	0	0	0	1	0	1	0	1	0	1	0	1	0	3.4
Ocelot	Leopardus pardalis	TX/MX Coyote	0	anthropogenic extinction	110.723	311.15	-1	0.693147	9.08251	High	0	1	1	0	0	0	0	1	0	0	0	0	0	3.4
Long-tailed weasel	Mustela frenata	California skunk	0	active	64.7082	312.15	-2.5	1.82455	5.01463	High	0	1	1	0	0	0	0	1	0	0	0	0	0	3.4
Long-tailed weasel	Mustela frenata	North Central skunk	0	active	64.7082	312.15	-2.5	1.82455	5.01463	High	0	1	1	0	0	0	0	1	0	0	0	0	0	3.4
Bush dog	Speothos venaticus	Lasiurus noctivagans	0	active	162.538	310.55	-6.4	1.38629	8.69951	Medium	1	1	1	0	0	0	0	1	0	0	0	0	0	3.4
Striped skunk	Mephitis mephitis	ApV	0	active	162.538	309.6	-2.45	1.74047	8.16052	Medium	1	1	0	0	0	0	0	1	0	0	0	0	0	3.4
Striped skunk	Mephitis mephitis	Nycticeius humeralis	0	active	162.538	309.6	-2.45	1.74047	8.16052	Medium	1	1	0	0	0	0	0	1	0	0	0	0	0	3.4
European otter	Lutra lutra	Ferret-badger	0	active	25.0175	311.25	0.9	0.693147	8.8173	Medium	0	0	0	1	1	1	0	0	0	0	0	1	0	3.3
Beech marten	Martes foina	Ferret-badger	0	active	28.0876	310.983	1.16667	1.25276	7.43838	Medium	0	0	0	1	0	1	0	0	0	0	0	1	0	3.3
Old World badger	Meles meles	Eurasian red fox	0	near anthropogenic extinction	90.2	310.15	1.7	1.09861	9.4727	Medium	0	0	0	1	0	0	0	0	0	1	0	1	0	3.3
Siberian weasel	Mustela sibirica	Eurasian red fox	0	near anthropogenic extinction	90.2	312.45	-0.6	1.79176	6.33683	High	0	0	0	1	0	1	0	0	0	1	0	1	0	3.3
Siberian weasel	Mustela sibirica	Canine-associated	0	active	90.2	312.45	-0.6	1.79176	6.33683	High	0	0	0	1	0	1	0	1	1	1	1	1	1	3.3
Old World badger	Meles meles	Arctic fox	0	active	90.2	310.15	1.6	1.09861	9.4727	Medium	0	0	0	1	0	0	0	1	0	1	0	1	0	3.3
Blanford's fox	Vulpes cana	Golden jackal	0	active	24.568	311.65	0.3	0.693147	6.90776	High	0	0	0	0	1	1	0	0	0	1	0	1	0	3.3
European otter	Lutra lutra	Golden jackal	0	active	90.2	311.25	0.7	0.693147	8.8173	High	0	0	0	1	1	1	0	0	0	1	0	1	0	3.3
Siberian weasel	Mustela sibirica	Golden jackal	0	active	90.2	312.45	-0.5	1.79176	6.33683	High	0	0	0	1	0	1	0	0	0	1	0	1	0	3.3
Island gray fox	Urocyon littoralis	California skunk	0	active	90.2	310.55	-0.9	0.955511	7.5447	High	0	1	0	0	0	0	0	1	0	0	0	0	0	3.3
Cacomistle	Bassariscus sumichrasti	South Central skunk	0	active	64.7082	311.95	-2.3	0.693147	6.80239	High	1	1	0	0	0	0	0	1	0	0	0	0	0	3.3
Muskrat	Ondatra zibethicus	South Central skunk	0	active	188	310.55	-0.9	1.90211	7.21671	High	1	1	0	0	0	0	0	1	0	0	0	0	0	3.3
Island gray fox	Urocyon littoralis	North Central skunk	0	active	90.2	310.55	-0.9	0.955511	7.5447	High	0	1	0	0	0	0	0	1	0	0	0	0	0	3.3
Cacomistle	Bassariscus sumichrasti	Flagstaff skunk	0	intermittent	64.7082	311.95	-2.3	0.693147	6.80239	High	1	1	0	0	0	0	0	1	0	0	0	0	0	3.3
Muskrat	Ondatra zibethicus	Flagstaff skunk	0	intermittent	188	310.55	-0.9	1.90211	7.21671	High	1	1	0	0	0	0	0	1	0	0	0	0	0	3.3
Coati	Nasua narica	Oregon gray fox	0	abortive	90.2	311.75	0.1	1.38629	8.22951	Medium	1	1	1	0	0	0	0	1	0	0	0	0	0	3.3
Old World badger	Meles meles	Turkey red fox	0	abortive	90.2	310.15	1.7	1.09861	9.4727	Medium	0	0	0	1	0	0	0	0	0	1	0	1	0	3.3
Siberian weasel	Mustela sibirica	Turkey red fox	0	abortive	90.2	312.45	-0.6	1.79176	6.33683	High	0	0	0	1	0	1	0	0	0	1	0	1	0	3.3
Arctic Fox	Vulpes lagopus	Artibus lituratus	0	active	162.538	311.75	-1.3	2.03471	8.55641	Medium	1	1	0	1	0	1	0	1	1	0	0	0	0	3.3
Nutria	Myocastor coypus	Artibus lituratus	0	active	188	307.75	2.7	1.79176	8.96827	Medium	1	0	1	0	0	0	0	1	1	0	0	0	0	3.3
Siberian weasel	Mustela sibirica	Ferret-badger	0	active	25.0175	312.45	-0.3	1.79176	6.33683	Medium	0	0	0	1	0	1	0	0	0	0	0	1	0	3.2
Hog badger	Arctonyx collaris	Eurasian red fox	0	near anthropogenic extinction	90.2	309.45	2.4	1.09861	9.25913	Medium	0	0	0	0	0	1	0	0	0	1	0	1	0	3.2
Spotted-necked otter	Hydrictis maculicollis	Canine-associated	0	active	90.2	309.45	2.4	0.693147	8.29405	High	0	0	0	0	1	0	0	1	1	1	1	1	1	3.2
Hog badger	Arctonyx collaris	Arctic fox	0	active	90.2	309.45	2.3	1.09861	9.25913	Medium	0	0	0	0	0	1	0	1	0	1	0	1	0	3.2
Old World badger	Meles meles	Golden jackal	0	active	90.2	310.15	1.8	1.09861	9.4727	Medium	0	0	0	1	0	0	0	0	0	1	0	1	0	3.2
Eurasian beaver	Castor fiber	Eurasian gray wolf	0	natural extinction	188	309.15	2.3	1.09861	10.1266	High	0	0	0	1	0	1	0	0	0	1	0	1	0	3.2
Red fox	Vulpes vulpes	Baja California skunk	0	active	90.2	311.85	-2.3	1.52388	8.32644	Medium	0	1	0	1	1	1	0	1	0	0	0	0	0	3.2
Red fox	Vulpes vulpes	Sonora skunk	0	active	90.2	311.85	-2.3	1.52388	8.32644	Medium	0	1	0	1	1	1	0	1	0	0	0	0	0	3.2
Red fox	Vulpes vulpes	California skunk	0	active	90.2	311.85	-2.2	1.52388	8.32644	Medium	0	1	0	1	1	1	0	1	0	0	0	0	0	3.2
Red fox	Vulpes vulpes	North Central skunk	0	active	90.2	311.85	-2.2	1.52388	8.32644	Medium	0	1	0	1	1	1	0	1	0	0	0	0	0	3.2
Raccoon	Procyon lotor	Oregon gray fox	0	abortive	90.2	311.15	0.7	1.11841	8.69951	Medium	1	1	0	0	0	0	0	1	0	0	0	0	0	3.2
American marten	Martes americana	Oregon gray fox	0	abortive	90.2	311.15	0.7	1.09861	6.78446	High	1	1	0	0	0	0	0	1	0	0	0	0	0	3.2
Hog badger	Arctonyx collaris	Turkey red fox	0	abortive	90.2	309.45	2.4	1.09861	9.25913	Medium	0	0	0	0	0	1	0	0	0	1	0	1	0	3.2
Hog badger	Arctonyx collaris	Golden jackal	0	active	90.2	309.45	2.5	1.09861	9.25913	Medium	0	0	0	0	0	1	0	0	0	1	0	1	0	3.1
Tayra	Eira barbara	TX/MX Coyote	0	anthropogenic extinction	90.2	311.55	-1.4	0.693147	8.41183	High	0	1	1	0	0	0	0	1	0	0	0	0	0	3.1
Otter	Lontra canadensis	Oregon gray fox	0	abortive	90.2	311.55	0.3	0.982078	9.10498	Medium	1	1	0	0	0	0	0	1	0	0	0	0	0	3.1
Argentinian gray fox	Lycalopex griseus	Histiotus sp.	0	active	162.538	310.55	-7.1	1.43508	8.29155	Medium	1	0	1	0	0	0	0	0	1	0	0	0	0	3.1
African wild dog	Lycaon pictus	Bat-eared fox	0	active	24.568	310.55	1.3	2.07944	10.1849	Low	0	0	0	0	1	0	0	0	0	0	1	0	0	3
Groundhog	Marmota monax	Eastern raccoon	0	active	188	310.15	1	1.50408	8.29405	High	1	1	0	0	0	0	0	1	0	0	0	0	0	3
Eurasian beaver	Castor fiber	Canine-associated	0	active	188	309.15	2.7	1.09861	10.1266	High	0	0	0	1	0	1	0	1	1	1	1	1	1	3
Red panda	Ailurus fulgens	Raccoon dog-associated variants	0	active	90.2	310.75	0.4	0.693147	8.37217	High	0	0	0	0	0	1	0	0	0	1	0	1	0	3
Gray Fox	Urocyon cinereoargenteus	Baja California skunk	0	active	90.2	310.55	-1	1.31103	8.4659	Medium	0	1	1	0	0	0	0	1	0	0	0	0	0	3
Neotropical river otter	Lontra longicaudis	Baja California skunk	0	active	64.7082	311.55	-2	0.916291	8.92266	Medium	0	1	1	0	0	0	0	1	0	0	0	0	0	3
Gray Fox	Urocyon cinereoargenteus	Sonora skunk	0	active	90.2	310.55	-1	1.31103	8.4659	Medium	0	1	1	0	0	0	0	1	0	0	0	0	0	3
Neotropical river otter	Lontra longicaudis	Sonora skunk	0	active	64.7082	311.55	-2	0.916291	8.92266	Medium	0	1	1	0	0	0	0	1	0	0	0	0	0	3
Gray Fox	Urocyon cinereoargenteus	California skunk	1	active	90.2	310.55	-0.9	1.31103	8.4659	Medium	0	1	1	0	0	0	0	1	0	0	0	0	0	3
Neotropical river otter	Lontra longicaudis	California skunk	0	active	64.7082	311.55	-1.9	0.916291	8.92266	Medium	0	1	1	0	0	0	0	1	0	0	0	0	0	3
Gray Fox	Urocyon cinereoargenteus	North Central skunk	0	active	90.2	310.55	-0.9	1.31103	8.4659	Medium	0	1	1	0	0	0	0	1	0	0	0	0	0	3
Neotropical river otter	Lontra longicaudis	North Central skunk	0	active	64.7082	311.55	-1.9	0.916291	8.92266	Medium	0	1	1	0	0	0	0	1	0	0	0	0	0	3
South american coati	Nasua nasua	Brazil Hoary fox	0	active	90.2	309.55	2.3	1.38629	8.4659	Medium	0	0	1	0	0	0	0	0	1	0	0	0	0	3
Striped skunk	Mephitis mephitis	Lasiurus cinereus	1	active	162.538	309.6	-1.65	1.74047	8.16052	Medium	1	1	0	0	0	0	0	1	1	0	0	0	0	3
Bush dog	Speothos venaticus	Myotis lucifugus	0	active	162.538	310.55	-5.4	1.38629	8.69951	Medium	1	1	1	0	0	0	0	1	0	0	0	0	0	3
Striped skunk	Mephitis mephitis	Desmodus rotundus	0	active	162.538	309.6	-1.45	1.74047	8.16052	Medium	1	1	0	0	0	0	0	1	1	0	0	0	0	3
Red fox	Vulpes vulpes	Pipistrellus hesperus	0	active	162.538	311.85	-8.4	1.52388	8.32644	Medium	1	1	0	1	1	1	0	1	0	0	0	0	0	3
Striped skunk	Mephitis mephitis	Macrophyllum macrophyllum	0	active	162.538	309.6	-1.45	1.74047	8.16052	Medium	1	1	0	0	0	0	0	1	0	0	0	0	0	3
Bush dog	Speothos venaticus	Myotis californicus	0	active	162.538	310.55	-5.4	1.38629	8.69951	Medium	1	1	1	0	0	0	0	1	0	0	0	0	0	3
Bush dog	Speothos venaticus	Myotis evotis	0	active	162.538	310.55	-5.4	1.38629	8.69951	Medium	1	1	1	0	0	0	0	1	0	0	0	0	0	3
Bush dog	Speothos venaticus	Myotis keenii	0	active	162.538	310.55	-5.4	1.38629	8.69951	Medium	1	1	1	0	0	0	0	1	0	0	0	0	0	3
Bush dog	Speothos venaticus	Myotis leibii	0	active	162.538	310.55	-5.4	1.38629	8.69951	Medium	1	1	1	0	0	0	0	1	0	0	0	0	0	3
Bush dog	Speothos venaticus	Myotis septentrionalis	0	active	162.538	310.55	-5.4	1.38629	8.69951	Medium	1	1	1	0	0	0	0	1	0	0	0	0	0	3
Ruppell's sand fox	Vulpes rueppellii	Eurasian red fox	0	near anthropogenic extinction	4.2	311.67	0.18	0.693147	8.07091	Medium	0	0	0	0	1	1	0	0	0	1	0	1	0	2.9
Hoary marmot	Marmota caligata	Eastern raccoon	0	active	188	309.9	1.25	1.43508	8.36637	High	1	1	0	0	0	0	0	1	0	0	0	0	0	2.9
Beaver	Castor canadensis	Canine-associated	0	active	188	309.15	2.7	1.16315	9.91591	High	0	1	0	0	0	0	0	1	1	1	1	1	1	2.9
Yellow-throated marten	Martes flavigula	Raccoon dog-associated variants	0	active	90.2	310.983	0.166667	0.916291	7.82405	High	0	0	0	0	0	1	0	0	0	1	0	1	0	2.9
Ermine	Mustela erminea	California skunk	0	active	64.7082	312.75	-3.1	1.9125	4.7032	High	0	1	0	1	0	1	0	1	0	0	0	0	0	2.9
Ermine	Mustela erminea	North Central skunk	0	active	64.7082	312.75	-3.1	1.9125	4.7032	High	0	1	0	1	0	1	0	1	0	0	0	0	0	2.9
Ruppell's sand fox	Vulpes rueppellii	Turkey red fox	0	abortive	4.2	311.67	0.18	0.693147	8.07091	Medium	0	0	0	0	1	1	0	0	0	1	0	1	0	2.9
Striped skunk	Mephitis mephitis	Lasiurus seminolus	0	active	162.538	309.6	-1.35	1.74047	8.16052	Medium	1	1	0	0	0	0	0	1	0	0	0	0	0	2.9
Olingo	Bassaricyon gabbii	Yucatan coati	0	active	21.0485	310.65	1.1	0	7.11883	High	1	1	0	0	0	0	0	1	0	0	0	0	0	2.8
Red panda	Ailurus fulgens	Eurasian gray wolf	0	natural extinction	90.2	310.75	0.7	0.693147	8.37217	High	0	0	0	0	0	1	0	0	0	1	0	1	0	2.8
Fisher	Pekania pennanti	TX/MX Coyote	0	anthropogenic extinction	90.2	311.65	-1.5	0.788457	8.06306	High	0	1	0	0	0	0	0	1	0	0	0	0	0	2.8
Cat	Felis catus	Central Mexico skunk	0	active	110.723	311.25	-1.7	1.30833	8.26873	Medium	1	1	1	1	1	1	1	1	0	0	0	0	0	2.8
Cat	Felis catus	South Central skunk	0	active	110.723	311.25	-1.6	1.30833	8.26873	Medium	1	1	1	1	1	1	1	1	0	0	0	0	0	2.8
Franklin's ground squirrel	Poliocitellus franklinii	South Central skunk	0	active	188	308.15	1.5	2.0149	6.12905	High	1	1	0	0	0	0	0	1	0	0	0	0	0	2.8
Cat	Felis catus	Flagstaff skunk	0	intermittent	110.723	311.25	-1.6	1.30833	8.26873	Medium	1	1	1	1	1	1	1	1	0	0	0	0	0	2.8
Franklin's ground squirrel	Poliocitellus franklinii	Flagstaff skunk	0	intermittent	188	308.15	1.5	2.0149	6.12905	High	1	1	0	0	0	0	0	1	0	0	0	0	0	2.8
Long-tailed weasel	Mustela frenata	Oregon gray fox	0	abortive	90.2	312.15	-0.3	1.82455	5.01463	High	1	1	1	0	0	0	0	1	0	0	0	0	0	2.8
Black-footed ferret	Mustela nigripes	Oregon gray fox	0	abortive	90.2	312.45	-0.6	1.09861	6.92854	High	1	1	0	0	0	0	0	1	0	0	0	0	0	2.8
Bush dog	Speothos venaticus	Lasiurus xanthinus	0	active	162.538	310.55	-4.9	1.38629	8.69951	Medium	1	1	1	0	0	0	0	1	0	0	0	0	0	2.8
Bush dog	Speothos venaticus	Lasiurus intermedius	0	active	162.538	310.55	-4.9	1.38629	8.69951	Medium	1	1	1	0	0	0	0	1	0	0	0	0	0	2.8
Striped skunk	Mephitis mephitis	Pipistrellus subflavus	0	active	162.538	309.6	-1.05	1.74047	8.16052	Medium	1	1	0	0	0	0	0	1	1	0	0	0	0	2.8
Gray Fox	Urocyon cinereoargenteus	Pipistrellus hesperus	0	active	162.538	310.55	-7.1	1.31103	8.4659	Medium	1	1	1	0	0	0	0	1	0	0	0	0	0	2.8
Striped skunk	Mephitis mephitis	Corynorhinus townsendii	0	active	162.538	309.6	-1.05	1.74047	8.16052	Medium	1	1	0	0	0	0	0	1	0	0	0	0	0	2.8
Gray Fox	Urocyon cinereoargenteus	Histiotus sp.	0	active	162.538	310.55	-7.1	1.31103	8.4659	Medium	1	1	1	0	0	0	0	0	1	0	0	0	0	2.8
Red panda	Ailurus fulgens	Canine-associated	0	active	90.2	310.75	1.1	0.693147	8.37217	High	0	0	0	0	0	1	0	1	1	1	1	1	1	2.7
Ocelot	Leopardus pardalis	Canine-associated	0	active	110.723	311.15	0.7	0.693147	9.08251	High	0	1	1	0	0	0	0	1	1	1	1	1	1	2.7
Yellow-throated marten	Martes flavigula	Eurasian gray wolf	0	natural extinction	90.2	310.983	0.466667	0.916291	7.82405	High	0	0	0	0	0	1	0	0	0	1	0	1	0	2.7
Jaguarundi	Puma yagouaroundi	TX/MX Coyote	0	anthropogenic extinction	110.723	311.55	-1.4	0.693147	8.85367	High	0	1	1	0	0	0	0	1	0	0	0	0	0	2.7
Greater grison	Galictis vittata	TX/MX Coyote	0	anthropogenic extinction	90.2	309.45	0.7	0.693147	7.74066	High	0	1	1	0	0	0	0	1	0	0	0	0	0	2.7
Tayra	Eira barbara	Central Mexico skunk	0	active	64.7082	311.55	-2	0.693147	8.41183	Medium	1	1	1	0	0	0	0	1	0	0	0	0	0	2.7
Lynx	Lynx canadensis	South Central skunk	0	active	110.723	312.35	-2.7	1.0043	9.22029	Medium	1	1	0	0	0	0	0	1	0	0	0	0	0	2.7
Tayra	Eira barbara	South Central skunk	0	active	64.7082	311.55	-1.9	0.693147	8.41183	Medium	1	1	1	0	0	0	0	1	0	0	0	0	0	2.7
Lynx	Lynx canadensis	Flagstaff skunk	0	intermittent	110.723	312.35	-2.7	1.0043	9.22029	Medium	1	1	0	0	0	0	0	1	0	0	0	0	0	2.7
Tayra	Eira barbara	Flagstaff skunk	0	intermittent	64.7082	311.55	-1.9	0.693147	8.41183	Medium	1	1	1	0	0	0	0	1	0	0	0	0	0	2.7
Striped skunk	Mephitis mephitis	Lasiurus borealis	0	active	162.538	309.6	-0.75	1.74047	8.16052	Medium	1	1	0	0	0	0	0	1	0	0	0	0	0	2.7
Red fox	Vulpes vulpes	Lasiurus noctivagans	0	active	162.538	311.85	-7.7	1.52388	8.32644	Medium	1	1	0	1	1	1	0	1	0	0	0	0	0	2.7
Nine-banded armadillo	Dasypus novemcinctus	Pipistrellus hesperus	0	active	197.8	307.65	-4.2	1.38629	8.6125	Medium	1	1	1	0	0	0	0	1	0	0	0	0	0	2.7
Nine-banded armadillo	Dasypus novemcinctus	Histiotus sp.	0	active	197.8	307.65	-4.2	1.38629	8.6125	Medium	1	1	1	0	0	0	0	0	1	0	0	0	0	2.7
White-tailed mongoose	Ichneumia albicauda	Grenada mongoose	0	active	25.838	310.55	2.4	0.832909	8.16052	Medium	0	0	0	0	1	1	0	1	0	0	0	0	0	2.6
White-tailed mongoose	Ichneumia albicauda	Cuba mongoose	0	active	25.838	310.55	2.4	0.832909	8.16052	Medium	0	0	0	0	1	1	0	1	0	0	0	0	0	2.6
Tayra	Eira barbara	Brazil crab-eating fox	0	active	90.2	311.55	-0.2	0.693147	8.41183	High	0	1	1	0	0	0	0	0	1	0	0	0	0	2.6
Yellow-throated marten	Martes flavigula	Eurasian red fox	0	near anthropogenic extinction	90.2	310.983	0.866667	0.916291	7.82405	High	0	0	0	0	0	1	0	0	0	1	0	1	0	2.6
Muskrat	Ondatra zibethicus	Eastern raccoon	0	active	188	310.55	0.6	1.90211	7.21671	High	1	1	0	0	0	0	0	1	0	0	0	0	0	2.6
Yellow-throated marten	Martes flavigula	Canine-associated	0	active	90.2	310.983	0.866667	0.916291	7.82405	High	0	0	0	0	0	1	0	1	1	1	1	1	1	2.6
Yellow-throated marten	Martes flavigula	Arctic fox	0	active	90.2	310.983	0.766667	0.916291	7.82405	High	0	0	0	0	0	1	0	1	0	1	0	1	0	2.6
Red panda	Ailurus fulgens	Golden jackal	0	active	90.2	310.75	1.2	0.693147	8.37217	High	0	0	0	0	0	1	0	0	0	1	0	1	0	2.6
Yellow-throated marten	Martes flavigula	Golden jackal	0	active	90.2	310.983	0.966667	0.916291	7.82405	High	0	0	0	0	0	1	0	0	0	1	0	1	0	2.6
Fishing cat	Prionailurus viverrinus	Eurasian gray wolf	0	natural extinction	110.723	312.35	-0.9	0.693147	9.27332	High	0	0	0	0	0	1	0	0	0	1	0	1	0	2.6
Yellow-throated marten	Martes flavigula	Turkey red fox	0	abortive	90.2	310.983	0.866667	0.916291	7.82405	High	0	0	0	0	0	1	0	0	0	1	0	1	0	2.6
Pampas fox	Lycalopex gymnocercus	Lasiurus cinereus	0	active	162.538	310.55	-2.6	1.38629	9.04782	Medium	1	0	1	0	0	0	0	1	1	0	0	0	0	2.6
Striped skunk	Mephitis mephitis	Eptesicus fuscus	1	active	162.538	309.6	-0.45	1.74047	8.16052	Medium	1	1	0	0	0	0	0	1	1	0	0	0	0	2.6
Striped skunk	Mephitis mephitis	Tadarida brasiliensis	0	active	162.538	309.6	-0.45	1.74047	8.16052	Medium	1	1	0	0	0	0	0	1	1	0	0	0	0	2.6
Bush dog	Speothos venaticus	Myotis yumanensis	0	active	162.538	310.55	-4.4	1.38629	8.69951	Medium	1	1	1	0	0	0	0	1	0	0	0	0	0	2.6
Striped skunk	Mephitis mephitis	Eptesicus furinalis	0	active	162.538	309.6	-0.45	1.74047	8.16052	Medium	1	1	0	0	0	0	0	1	1	0	0	0	0	2.6
Striped skunk	Mephitis mephitis	Molossus molossus	0	active	162.538	309.6	-0.45	1.74047	8.16052	Medium	1	1	0	0	0	0	0	1	1	0	0	0	0	2.6
Bush dog	Speothos venaticus	Myotis thysanodes/evotis	0	active	162.538	310.55	-4.4	1.38629	8.69951	Medium	1	1	1	0	0	0	0	1	0	0	0	0	0	2.6
Bush dog	Speothos venaticus	Myotis volans	0	active	162.538	310.55	-4.4	1.38629	8.69951	Medium	1	1	1	0	0	0	0	1	0	0	0	0	0	2.6
Bush dog	Speothos venaticus	Mytois ciliolabrum	0	active	162.538	310.55	-4.4	1.38629	8.69951	Medium	1	1	1	0	0	0	0	1	0	0	0	0	0	2.6
Striped skunk	Mephitis mephitis	Nyctinomops ssp.	0	active	162.538	309.6	-0.45	1.74047	8.16052	Medium	1	1	0	0	0	0	0	1	1	0	0	0	0	2.6
Wild cat	Felis silvestris	Grenada mongoose	0	active	75.8159	311.25	1.7	1.30833	8.6125	Medium	0	0	0	1	0	1	0	1	0	0	0	0	0	2.5
Fishing cat	Prionailurus viverrinus	Canine-associated	0	active	110.723	312.35	-0.5	0.693147	9.27332	High	0	0	0	0	0	1	0	1	1	1	1	1	1	2.5
African golden cat	Profelis aurata	Canine-associated	0	active	110.723	312.35	-0.5	0.693147	9.27332	High	0	0	0	0	1	0	0	1	1	1	1	1	1	2.5
Malayan civet	Viverra tangalunga	Eurasian gray wolf	0	natural extinction	110.723	311.15	0.3	0.693147	8.90246	High	0	0	0	0	0	1	0	0	0	1	0	1	0	2.5
Ringtail	Bassariscus astutus	TX/MX Coyote	0	anthropogenic extinction	90.2	310.75	-0.6	1.09861	6.92264	High	0	1	0	0	0	0	0	1	0	0	0	0	0	2.5
Dog	Canis lupus	TX/MX Coyote	1	anthropogenic extinction	4.77188	311.45	-1.3	1.6864	10.1896	Low	0	1	1	1	1	1	1	1	0	0	0	0	0	2.5
Bobcat	Lynx rufus	Central Mexico skunk	0	active	110.723	312.35	-2.8	1.01523	9.05952	Medium	1	1	0	0	0	0	0	1	0	0	0	0	0	2.5
Fisher	Pekania pennanti	Central Mexico skunk	0	active	64.7082	311.65	-2.1	0.788457	8.06306	Medium	1	1	0	0	0	0	0	1	0	0	0	0	0	2.5
Dog	Canis lupus	Oregon gray fox	0	abortive	24.568	311.45	0.4	1.6864	10.1896	Low	1	1	1	1	1	1	1	1	0	0	0	0	0	2.5
Pampas fox	Lycalopex gymnocercus	Desmodus rotundus	0	active	162.538	310.55	-2.4	1.38629	9.04782	Medium	1	0	1	0	0	0	0	1	1	0	0	0	0	2.5
Gray Fox	Urocyon cinereoargenteus	Lasiurus noctivagans	0	active	162.538	310.55	-6.4	1.31103	8.4659	Medium	1	1	1	0	0	0	0	1	0	0	0	0	0	2.5
American badger	Taxidea taxus	Pipistrellus hesperus	0	active	162.538	311.15	-7.7	1.09861	8.9872	Medium	1	1	0	0	0	0	0	1	0	0	0	0	0	2.5
Crab-eating raccoon	Procyon cancrivorus	Pipistrellus hesperus	0	active	162.538	310.15	-6.7	1.09861	8.74353	Medium	1	1	1	0	0	0	0	1	0	0	0	0	0	2.5
Crab-eating raccoon	Procyon cancrivorus	Histiotus sp.	0	active	162.538	310.15	-6.7	1.09861	8.74353	Medium	1	1	1	0	0	0	0	0	1	0	0	0	0	2.5
Striped skunk	Mephitis mephitis	Puerto Rico/Dominican Republic mongoose	0	active	110.723	309.6	3.35	1.74047	8.16052	Medium	0	1	0	0	0	0	0	1	0	0	0	0	0	2.4
Striped skunk	Mephitis mephitis	India mongoose	0	active	110.723	309.6	3.35	1.74047	8.16052	Medium	0	1	0	0	0	0	0	0	0	0	0	1	0	2.4
Striped skunk	Mephitis mephitis	Africa mongoose	0	active	110.723	309.6	3.35	1.74047	8.16052	Medium	0	1	0	0	0	0	0	0	0	0	1	0	0	2.4
Tayra	Eira barbara	Yucatan coati	0	active	56.7533	311.55	0.2	0.693147	8.41183	Medium	1	1	1	0	0	0	0	1	0	0	0	0	0	2.4
Muskrat	Ondatra zibethicus	Yucatan coati	0	active	188	310.55	1.2	1.90211	7.21671	High	1	1	0	0	0	0	0	1	0	0	0	0	0	2.4
Yellow-bellied marmot	Marmota flaviventris	Eastern raccoon	0	active	188	309.65	1.5	1.38629	8.16052	High	1	1	0	0	0	0	0	1	0	0	0	0	0	2.4
Tayra	Eira barbara	Canine-associated	0	active	90.2	311.55	0.3	0.693147	8.41183	High	0	1	1	0	0	0	0	1	1	1	1	1	1	2.4
Bobak marmot	Marmota bobak	Eurasian gray wolf	0	natural extinction	188	309.9	1.55	1.50408	8.89563	High	0	0	0	1	0	1	0	0	0	1	0	1	0	2.4
Meerkat	Suricata suricatta	Black-backed jackal	0	active	110.723	309.45	1.7	1.38629	6.65415	High	0	0	0	0	1	0	0	0	0	0	1	0	0	2.4
Meerkat	Suricata suricatta	Side-striped jackal	0	active	110.723	309.45	1.7	1.38629	6.65415	High	0	0	0	0	1	0	0	0	0	0	1	0	0	2.4
Leopard cat	Prionailurus bengalensis	Raccoon dog-associated variants	0	active	110.723	312.35	-1.2	0.916291	8.51719	High	0	0	0	0	0	1	0	0	0	1	0	1	0	2.4
Mink (American)	Neovison vison	TX/MX Coyote	0	anthropogenic extinction	90.2	312.15	-2	1.25276	6.82979	High	0	1	0	0	0	0	0	1	0	0	0	0	0	2.4
Greater grison	Galictis vittata	Central Mexico skunk	0	active	64.7082	309.45	0.1	0.693147	7.74066	Medium	1	1	1	0	0	0	0	1	0	0	0	0	0	2.4
Bobcat	Lynx rufus	South Central skunk	0	active	110.723	312.35	-2.7	1.01523	9.05952	Medium	1	1	0	0	0	0	0	1	0	0	0	0	0	2.4
Fisher	Pekania pennanti	South Central skunk	0	active	64.7082	311.65	-2	0.788457	8.06306	Medium	1	1	0	0	0	0	0	1	0	0	0	0	0	2.4
Greater grison	Galictis vittata	South Central skunk	0	active	64.7082	309.45	0.2	0.693147	7.74066	Medium	1	1	1	0	0	0	0	1	0	0	0	0	0	2.4
Bobcat	Lynx rufus	Flagstaff skunk	0	intermittent	110.723	312.35	-2.7	1.01523	9.05952	Medium	1	1	0	0	0	0	0	1	0	0	0	0	0	2.4
Fisher	Pekania pennanti	Flagstaff skunk	0	intermittent	64.7082	311.65	-2	0.788457	8.06306	Medium	1	1	0	0	0	0	0	1	0	0	0	0	0	2.4
Greater grison	Galictis vittata	Flagstaff skunk	0	intermittent	64.7082	309.45	0.2	0.693147	7.74066	Medium	1	1	1	0	0	0	0	1	0	0	0	0	0	2.4
Neotropical river otter	Lontra longicaudis	Oregon gray fox	0	abortive	90.2	311.55	0.3	0.916291	8.92266	Medium	1	1	1	0	0	0	0	1	0	0	0	0	0	2.4
Ermine	Mustela erminea	Oregon gray fox	0	abortive	90.2	312.75	-0.9	1.9125	4.7032	High	1	1	0	1	0	1	0	1	0	0	0	0	0	2.4
Muskrat	Ondatra zibethicus	Oregon gray fox	0	abortive	188	310.55	1.3	1.90211	7.21671	High	1	1	0	0	0	0	0	1	0	0	0	0	0	2.4
Nine-banded armadillo	Dasypus novemcinctus	Lasiurus noctivagans	0	active	197.8	307.65	-3.5	1.38629	8.6125	Medium	1	1	1	0	0	0	0	1	0	0	0	0	0	2.4
Pampas fox	Lycalopex gymnocercus	Pipistrellus subflavus	0	active	162.538	310.55	-2	1.38629	9.04782	Medium	1	0	1	0	0	0	0	1	1	0	0	0	0	2.4
Meerkat	Suricata suricatta	Cuba mongoose	0	active	36	309.45	3.5	1.38629	6.65415	Medium	0	0	0	0	1	0	0	1	0	0	0	0	0	2.3
Yellow-throated marten	Martes flavigula	Ferret-badger	0	active	28.0876	310.983	1.16667	0.916291	7.82405	Medium	0	0	0	0	0	1	0	0	0	0	0	1	0	2.3
Greater grison	Galictis vittata	Brazil crab-eating fox	0	active	90.2	309.45	1.9	0.693147	7.74066	High	0	1	1	0	0	0	0	0	1	0	0	0	0	2.3
Olingo	Bassaricyon gabbii	Eastern raccoon	0	active	34.6176	310.65	0.5	0	7.11883	High	1	1	0	0	0	0	0	1	0	0	0	0	0	2.3
Malayan civet	Viverra tangalunga	Canine-associated	0	active	110.723	311.15	0.7	0.693147	8.90246	High	0	0	0	0	0	1	0	1	1	1	1	1	1	2.3
Bobak marmot	Marmota bobak	Canine-associated	0	active	188	309.9	1.95	1.50408	8.89563	High	0	0	0	1	0	1	0	1	1	1	1	1	1	2.3
Malayan civet	Viverra tangalunga	Golden jackal	0	active	110.723	311.15	0.8	0.693147	8.90246	High	0	0	0	0	0	1	0	0	0	1	0	1	0	2.3
Leopard cat	Prionailurus bengalensis	Eurasian gray wolf	0	natural extinction	110.723	312.35	-0.9	0.916291	8.51719	High	0	0	0	0	0	1	0	0	0	1	0	1	0	2.3
Chinese water deer	Hydropotes inermis	Eurasian gray wolf	0	natural extinction	150.796	311.45	0	0.993252	9.3501	High	0	0	0	0	0	1	0	0	0	1	0	1	0	2.3
Masked palm civet	Paguma larvata	Raccoon dog-associated variants	0	active	110.723	311.15	0	0.832909	8.36637	High	0	0	0	0	0	1	0	0	0	1	0	1	0	2.3
Red fox	Vulpes vulpes	Myotis lucifugus	0	active	162.538	311.85	-6.7	1.52388	8.32644	Medium	1	1	0	1	1	1	0	1	0	0	0	0	0	2.3
American badger	Taxidea taxus	Lasiurus noctivagans	0	active	162.538	311.15	-7	1.09861	8.9872	Medium	1	1	0	0	0	0	0	1	0	0	0	0	0	2.3
Crab-eating raccoon	Procyon cancrivorus	Lasiurus noctivagans	0	active	162.538	310.15	-6	1.09861	8.74353	Medium	1	1	1	0	0	0	0	1	0	0	0	0	0	2.3
Bush dog	Speothos venaticus	ApV	0	active	162.538	310.55	-3.4	1.38629	8.69951	Medium	1	1	1	0	0	0	0	1	0	0	0	0	0	2.3
Red fox	Vulpes vulpes	Myotis californicus	0	active	162.538	311.85	-6.7	1.52388	8.32644	Medium	1	1	0	1	1	1	0	1	0	0	0	0	0	2.3
Red fox	Vulpes vulpes	Myotis evotis	0	active	162.538	311.85	-6.7	1.52388	8.32644	Medium	1	1	0	1	1	1	0	1	0	0	0	0	0	2.3
Red fox	Vulpes vulpes	Myotis keenii	0	active	162.538	311.85	-6.7	1.52388	8.32644	Medium	1	1	0	1	1	1	0	1	0	0	0	0	0	2.3
Red fox	Vulpes vulpes	Myotis leibii	0	active	162.538	311.85	-6.7	1.52388	8.32644	Medium	1	1	0	1	1	1	0	1	0	0	0	0	0	2.3
Red fox	Vulpes vulpes	Myotis septentrionalis	0	active	162.538	311.85	-6.7	1.52388	8.32644	Medium	1	1	0	1	1	1	0	1	0	0	0	0	0	2.3
Bush dog	Speothos venaticus	Nycticeius humeralis	0	active	162.538	310.55	-3.4	1.38629	8.69951	Medium	1	1	1	0	0	0	0	1	0	0	0	0	0	2.3
Pallas' cat	Otocolobus manul	Grenada mongoose	0	active	75.8159	311.25	1.7	1.41099	8.16052	Medium	0	0	0	0	0	1	0	1	0	0	0	0	0	2.2
Sand cat	Felis margarita	Grenada mongoose	0	active	75.8159	311.25	1.7	1.50408	7.91936	Medium	0	0	0	0	1	1	0	1	0	0	0	0	0	2.2
Sand cat	Felis margarita	Cuba mongoose	0	active	75.8159	311.25	1.7	1.50408	7.91936	Medium	0	0	0	0	1	1	0	1	0	0	0	0	0	2.2
Fisher	Pekania pennanti	Texas gray fox	0	anthropogenic extinction	90.2	311.65	0.2	0.788457	8.06306	High	0	1	0	0	0	0	0	1	0	0	0	0	0	2.2
Fisher	Pekania pennanti	Arizona/Mexico gray fox	0	active	90.2	311.65	0.2	0.788457	8.06306	High	0	1	0	0	0	0	0	1	0	0	0	0	0	2.2
Fisher	Pekania pennanti	Yucatan coati	0	active	56.7533	311.65	0.1	0.788457	8.06306	Medium	1	1	0	0	0	0	0	1	0	0	0	0	0	2.2
Red fox	Vulpes vulpes	Ferret-badger	0	active	90.2	311.85	0.3	1.52388	8.32644	Medium	0	1	0	1	1	1	0	0	0	0	0	1	0	2.2
Meerkat	Suricata suricatta	Bat-eared fox	0	active	110.723	309.45	2.4	1.38629	6.65415	High	0	0	0	0	1	0	0	0	0	0	1	0	0	2.2
Lynx	Lynx canadensis	Eastern raccoon	0	active	110.723	312.35	-1.2	1.0043	9.22029	Medium	1	1	0	0	0	0	0	1	0	0	0	0	0	2.2
Franklin's ground squirrel	Poliocitellus franklinii	Eastern raccoon	0	active	188	308.15	3	2.0149	6.12905	High	1	1	0	0	0	0	0	1	0	0	0	0	0	2.2
Fisher	Pekania pennanti	Canine-associated	0	active	90.2	311.65	0.2	0.788457	8.06306	High	0	1	0	0	0	0	0	1	1	1	1	1	1	2.2
Leopard cat	Prionailurus bengalensis	Canine-associated	0	active	110.723	312.35	-0.5	0.916291	8.51719	High	0	0	0	0	0	1	0	1	1	1	1	1	1	2.2
Chinese water deer	Hydropotes inermis	Canine-associated	0	active	150.796	311.45	0.4	0.993252	9.3501	High	0	0	0	0	0	1	0	1	1	1	1	1	1	2.2
Collared peccary	Pecari tajacu	Canine-associated	0	active	150.796	310.65	1.2	0.693147	9.91344	High	0	1	1	0	0	0	0	1	1	1	1	1	1	2.2
Meerkat	Suricata suricatta	Canine-associated	0	active	110.723	309.45	2.4	1.38629	6.65415	High	0	0	0	0	1	0	0	1	1	1	1	1	1	2.2
Fisher	Pekania pennanti	Arctic fox	0	active	90.2	311.65	0.1	0.788457	8.06306	High	0	1	0	0	0	0	0	1	0	1	0	1	0	2.2
Greater grison	Galictis vittata	Arctic fox	0	active	90.2	309.45	2.3	0.693147	7.74066	High	0	1	1	0	0	0	0	1	0	1	0	1	0	2.2
Bobak marmot	Marmota bobak	Golden jackal	0	active	188	309.9	2.05	1.50408	8.89563	High	0	0	0	1	0	1	0	0	0	1	0	1	0	2.2
Masked palm civet	Paguma larvata	Eurasian gray wolf	0	natural extinction	110.723	311.15	0.3	0.832909	8.36637	High	0	0	0	0	0	1	0	0	0	1	0	1	0	2.2
Sable	Martes zibellina	Raccoon dog-associated variants	0	active	90.2	310.983	0.166667	1.09861	6.97233	High	0	0	0	1	0	1	0	0	0	1	0	1	0	2.2
Small-toothed palm civet	Arctogalidia trivirgata	Raccoon dog-associated variants	0	active	110.723	309.35	1.8	0.916291	7.71869	High	0	0	0	0	0	1	0	0	0	1	0	1	0	2.2
Gray wolf	Canis lupus	TX/MX Coyote	0	anthropogenic extinction	4.77188	311.45	-1.3	1.60543	10.1896	Low	0	1	0	1	0	1	0	1	0	0	0	0	0	2.2
Nine-banded armadillo	Dasypus novemcinctus	TX/MX Coyote	0	anthropogenic extinction	197.8	307.65	2.5	1.38629	8.6125	High	0	1	1	0	0	0	0	1	0	0	0	0	0	2.2
Swift fox	Vulpes velox	Baja California skunk	0	active	90.2	311.67	-2.12	1.50408	7.78322	Medium	0	1	0	0	0	0	0	1	0	0	0	0	0	2.2
Ringtail	Bassariscus astutus	Central Mexico skunk	0	active	64.7082	310.75	-1.2	1.09861	6.92264	Medium	1	1	0	0	0	0	0	1	0	0	0	0	0	2.2
Mink (American)	Neovison vison	Central Mexico skunk	0	active	64.7082	312.15	-2.6	1.25276	6.82979	Medium	1	1	0	0	0	0	0	1	0	0	0	0	0	2.2
Swift fox	Vulpes velox	Sonora skunk	0	active	90.2	311.67	-2.12	1.50408	7.78322	Medium	0	1	0	0	0	0	0	1	0	0	0	0	0	2.2
Fisher	Pekania pennanti	California gray fox	0	abortive	90.2	311.65	0.2	0.788457	8.06306	High	0	1	0	0	0	0	0	1	0	0	0	0	0	2.2
Gray wolf	Canis lupus	Oregon gray fox	0	abortive	24.568	311.45	0.4	1.60543	10.1896	Low	1	1	0	1	0	1	0	1	0	0	0	0	0	2.2
Yellow-bellied marmot	Marmota flaviventris	Oregon gray fox	0	abortive	188	309.65	2.2	1.38629	8.16052	High	1	1	0	0	0	0	0	1	0	0	0	0	0	2.2
Fisher	Pekania pennanti	Maine gray fox	0	emerging	90.2	311.65	0.2	0.788457	8.06306	High	0	1	0	0	0	0	0	1	0	0	0	0	0	2.2
Fisher	Pekania pennanti	Flagstaff Gray fox	0	abortive	90.2	311.65	0.2	0.788457	8.06306	High	0	1	0	0	0	0	0	1	0	0	0	0	0	2.2
Pampas fox	Lycalopex gymnocercus	Eptesicus fuscus	0	active	162.538	310.55	-1.4	1.38629	9.04782	Medium	1	0	1	0	0	0	0	1	1	0	0	0	0	2.2
Pampas fox	Lycalopex gymnocercus	Tadarida brasiliensis	0	active	162.538	310.55	-1.4	1.38629	9.04782	Medium	1	0	1	0	0	0	0	1	1	0	0	0	0	2.2
Gray Fox	Urocyon cinereoargenteus	Myotis lucifugus	1	active	162.538	310.55	-5.4	1.31103	8.4659	Medium	1	1	1	0	0	0	0	1	0	0	0	0	0	2.2
Red fox	Vulpes vulpes	Lasiurus xanthinus	0	active	162.538	311.85	-6.2	1.52388	8.32644	Medium	1	1	0	1	1	1	0	1	0	0	0	0	0	2.2
Red fox	Vulpes vulpes	Lasiurus intermedius	0	active	162.538	311.85	-6.2	1.52388	8.32644	Medium	1	1	0	1	1	1	0	1	0	0	0	0	0	2.2
Coati	Nasua narica	Pipistrellus hesperus	0	active	162.538	311.75	-8.3	1.38629	8.22951	Medium	1	1	1	0	0	0	0	1	0	0	0	0	0	2.2
Pampas fox	Lycalopex gymnocercus	Eptesicus brasiliensis	0	active	162.538	310.55	-1.4	1.38629	9.04782	Medium	1	0	1	0	0	0	0	0	1	0	0	0	0	2.2
Pampas fox	Lycalopex gymnocercus	Eptesicus furinalis	0	active	162.538	310.55	-1.4	1.38629	9.04782	Medium	1	0	1	0	0	0	0	1	1	0	0	0	0	2.2
Pampas fox	Lycalopex gymnocercus	Molossus molossus	0	active	162.538	310.55	-1.4	1.38629	9.04782	Medium	1	0	1	0	0	0	0	1	1	0	0	0	0	2.2
Gray Fox	Urocyon cinereoargenteus	Myotis californicus	0	active	162.538	310.55	-5.4	1.31103	8.4659	Medium	1	1	1	0	0	0	0	1	0	0	0	0	0	2.2
Gray Fox	Urocyon cinereoargenteus	Myotis evotis	0	active	162.538	310.55	-5.4	1.31103	8.4659	Medium	1	1	1	0	0	0	0	1	0	0	0	0	0	2.2
Gray Fox	Urocyon cinereoargenteus	Myotis keenii	0	active	162.538	310.55	-5.4	1.31103	8.4659	Medium	1	1	1	0	0	0	0	1	0	0	0	0	0	2.2
Gray Fox	Urocyon cinereoargenteus	Myotis leibii	0	active	162.538	310.55	-5.4	1.31103	8.4659	Medium	1	1	1	0	0	0	0	1	0	0	0	0	0	2.2
Gray Fox	Urocyon cinereoargenteus	Myotis septentrionalis	0	active	162.538	310.55	-5.4	1.31103	8.4659	Medium	1	1	1	0	0	0	0	1	0	0	0	0	0	2.2
Pampas fox	Lycalopex gymnocercus	Nyctinomops ssp.	0	active	162.538	310.55	-1.4	1.38629	9.04782	Medium	1	0	1	0	0	0	0	1	1	0	0	0	0	2.2
Crab-eating fox	Cerdocyon thous	Histiotus sp.	0	active	162.538	311.35	-7.9	1.12817	8.77956	Medium	1	0	1	0	0	0	0	0	1	0	0	0	0	2.2
Coati	Nasua narica	Histiotus sp.	0	active	162.538	311.75	-8.3	1.38629	8.22951	Medium	1	1	1	0	0	0	0	0	1	0	0	0	0	2.2
Seven-banded armadillo	Dasypus septemcinctus	Histiotus sp.	0	active	197.8	307.65	-4.2	1.79176	7.29641	Medium	1	0	1	0	0	0	0	0	1	0	0	0	0	2.2
Asian palm civet	Paradoxurus hermaphroditus	Grenada mongoose	0	active	70.4	309.65	3.3	1.22378	8.03916	Medium	0	0	0	0	0	1	0	1	0	0	0	0	0	2.1
Greater grison	Galictis vittata	Texas gray fox	0	anthropogenic extinction	90.2	309.45	2.4	0.693147	7.74066	High	0	1	1	0	0	0	0	1	0	0	0	0	0	2.1
Greater grison	Galictis vittata	Arizona/Mexico gray fox	0	active	90.2	309.45	2.4	0.693147	7.74066	High	0	1	1	0	0	0	0	1	0	0	0	0	0	2.1
Cat	Felis catus	Yucatan coati	0	active	110.723	311.25	0.5	1.30833	8.26873	Medium	1	1	1	1	1	1	1	1	0	0	0	0	0	2.1
Crab-eating raccoon	Procyon cancrivorus	Brazil crab-eating fox	0	active	90.2	310.15	1.2	1.09861	8.74353	Medium	0	1	1	0	0	0	0	0	1	0	0	0	0	2.1
Jaguarundi	Puma yagouaroundi	Canine-associated	0	active	110.723	311.55	0.3	0.693147	8.85367	High	0	1	1	0	0	0	0	1	1	1	1	1	1	2.1
Greater grison	Galictis vittata	Canine-associated	0	active	90.2	309.45	2.4	0.693147	7.74066	High	0	1	1	0	0	0	0	1	1	1	1	1	1	2.1
Leopard cat	Prionailurus bengalensis	Golden jackal	0	active	110.723	312.35	-0.4	0.916291	8.51719	High	0	0	0	0	0	1	0	0	0	1	0	1	0	2.1
White-tailed mongoose	Ichneumia albicauda	Eurasian gray wolf	0	natural extinction	110.723	310.55	0.9	0.832909	8.16052	High	0	0	0	0	1	1	0	0	0	1	0	1	0	2.1
Sable	Martes zibellina	Eurasian gray wolf	0	natural extinction	90.2	310.983	0.466667	1.09861	6.97233	High	0	0	0	1	0	1	0	0	0	1	0	1	0	2.1
Small-toothed palm civet	Arctogalidia trivirgata	Eurasian gray wolf	0	natural extinction	110.723	309.35	2.1	0.916291	7.71869	High	0	0	0	0	0	1	0	0	0	1	0	1	0	2.1
White-tailed mongoose	Ichneumia albicauda	Black-backed jackal	0	active	110.723	310.55	0.6	0.832909	8.16052	High	0	0	0	0	1	1	0	0	0	0	1	0	0	2.1
White-tailed mongoose	Ichneumia albicauda	Side-striped jackal	0	active	110.723	310.55	0.6	0.832909	8.16052	High	0	0	0	0	1	1	0	0	0	0	1	0	0	2.1
White-tailed mongoose	Ichneumia albicauda	Raccoon dog-associated variants	0	active	110.723	310.55	0.6	0.832909	8.16052	High	0	0	0	0	1	1	0	0	0	1	0	1	0	2.1
American marten	Martes americana	TX/MX Coyote	0	anthropogenic extinction	90.2	311.15	-1	1.09861	6.78446	High	0	1	0	0	0	0	0	1	0	0	0	0	0	2.1
Swift fox	Vulpes velox	California skunk	0	active	90.2	311.67	-2.02	1.50408	7.78322	Medium	0	1	0	0	0	0	0	1	0	0	0	0	0	2.1
Rat	Rattus rattus	South Central skunk	0	active	188	311.15	-1.5	2.48491	5.29832	High	1	1	1	1	1	1	1	1	0	0	0	0	0	2.1
Swift fox	Vulpes velox	North Central skunk	0	active	90.2	311.67	-2.02	1.50408	7.78322	Medium	0	1	0	0	0	0	0	1	0	0	0	0	0	2.1
Rat	Rattus rattus	Flagstaff skunk	0	intermittent	188	311.15	-1.5	2.48491	5.29832	High	1	1	1	1	1	1	1	1	0	0	0	0	0	2.1
Greater grison	Galictis vittata	California gray fox	0	abortive	90.2	309.45	2.4	0.693147	7.74066	High	0	1	1	0	0	0	0	1	0	0	0	0	0	2.1
Cat	Felis catus	Oregon gray fox	0	abortive	110.723	311.25	0.6	1.30833	8.26873	Medium	1	1	1	1	1	1	1	1	0	0	0	0	0	2.1
Greater grison	Galictis vittata	Maine gray fox	0	emerging	90.2	309.45	2.4	0.693147	7.74066	High	0	1	1	0	0	0	0	1	0	0	0	0	0	2.1
Greater grison	Galictis vittata	Flagstaff Gray fox	0	abortive	90.2	309.45	2.4	0.693147	7.74066	High	0	1	1	0	0	0	0	1	0	0	0	0	0	2.1
Greater grison	Galictis vittata	North American red fox	0	natural extinction	90.2	309.45	2.4	0.693147	7.74066	High	0	1	1	0	0	0	0	1	0	0	0	0	0	2.1
Greater grison	Galictis vittata	Ontario red fox	0	anthropogenic extinction	90.2	309.45	2.4	0.693147	7.74066	High	0	1	1	0	0	0	0	1	0	0	0	0	0	2.1
Greater grison	Galictis vittata	Brazil Hoary fox	0	active	90.2	309.45	2.4	0.693147	7.74066	High	0	1	1	0	0	0	0	0	1	0	0	0	0	2.1
Nine-banded armadillo	Dasypus novemcinctus	Myotis lucifugus	0	active	197.8	307.65	-2.5	1.38629	8.6125	Medium	1	1	1	0	0	0	0	1	0	0	0	0	0	2.1
Gray Fox	Urocyon cinereoargenteus	Lasiurus xanthinus	0	active	162.538	310.55	-4.9	1.31103	8.4659	Medium	1	1	1	0	0	0	0	1	0	0	0	0	0	2.1
Gray Fox	Urocyon cinereoargenteus	Lasiurus intermedius	0	active	162.538	310.55	-4.9	1.31103	8.4659	Medium	1	1	1	0	0	0	0	1	0	0	0	0	0	2.1
Groundhog	Marmota monax	Pipistrellus hesperus	0	active	188	310.15	-6.7	1.50408	8.29405	Medium	1	1	0	0	0	0	0	1	0	0	0	0	0	2.1
Raccoon	Procyon lotor	Pipistrellus hesperus	0	active	162.538	311.15	-7.7	1.11841	8.69951	Medium	1	1	0	0	0	0	0	1	0	0	0	0	0	2.1
Cat	Felis catus	Pipistrellus hesperus	0	active	162.538	311.25	-7.8	1.30833	8.26873	Medium	1	1	1	1	1	1	1	1	0	0	0	0	0	2.1
Otter	Lontra canadensis	Pipistrellus hesperus	0	active	162.538	311.55	-8.1	0.982078	9.10498	Medium	1	1	0	0	0	0	0	1	0	0	0	0	0	2.1
Hoary marmot	Marmota caligata	Pipistrellus hesperus	0	active	188	309.9	-6.45	1.43508	8.36637	Medium	1	1	0	0	0	0	0	1	0	0	0	0	0	2.1
Striped skunk	Mephitis mephitis	Artibus lituratus	0	active	162.538	309.6	0.85	1.74047	8.16052	Medium	1	1	0	0	0	0	0	1	1	0	0	0	0	2.1
Nine-banded armadillo	Dasypus novemcinctus	Myotis californicus	0	active	197.8	307.65	-2.5	1.38629	8.6125	Medium	1	1	1	0	0	0	0	1	0	0	0	0	0	2.1
Nine-banded armadillo	Dasypus novemcinctus	Myotis evotis	0	active	197.8	307.65	-2.5	1.38629	8.6125	Medium	1	1	1	0	0	0	0	1	0	0	0	0	0	2.1
Nine-banded armadillo	Dasypus novemcinctus	Myotis keenii	0	active	197.8	307.65	-2.5	1.38629	8.6125	Medium	1	1	1	0	0	0	0	1	0	0	0	0	0	2.1
Nine-banded armadillo	Dasypus novemcinctus	Myotis leibii	0	active	197.8	307.65	-2.5	1.38629	8.6125	Medium	1	1	1	0	0	0	0	1	0	0	0	0	0	2.1
Nine-banded armadillo	Dasypus novemcinctus	Myotis septentrionalis	0	active	197.8	307.65	-2.5	1.38629	8.6125	Medium	1	1	1	0	0	0	0	1	0	0	0	0	0	2.1
Cat	Felis catus	Histiotus sp.	0	active	162.538	311.25	-7.8	1.30833	8.26873	Medium	1	1	1	1	1	1	1	0	1	0	0	0	0	2.1
Hoary fox	Lycalopex vetulus	Histiotus sp.	0	active	162.538	310.55	-7.1	1.09861	8.58485	Medium	1	0	1	0	0	0	0	0	1	0	0	0	0	2.1
Cat	Felis catus	Puerto Rico/Dominican Republic mongoose	0	active	75.8159	311.25	1.7	1.30833	8.26873	Medium	0	1	1	1	1	1	1	1	0	0	0	0	0	2
Cat	Felis catus	Grenada mongoose	0	active	75.8159	311.25	1.7	1.30833	8.26873	Medium	0	1	1	1	1	1	1	1	0	0	0	0	0	2
Short-tailed mongoose	Herpestes brachyurus	Grenada mongoose	0	active	22.82	312.95	0	1.25276	7.25425	Medium	0	0	0	0	0	1	0	1	0	0	0	0	0	2
Egyptian mongoose	Herpestes ichneumon	Grenada mongoose	0	active	25.838	312.95	0	1.09861	7.69621	Medium	0	0	0	1	1	1	0	1	0	0	0	0	0	2
Small Indian civet	Viverricula indica	Grenada mongoose	0	active	70.4	311.15	1.8	1.35584	8.00637	Medium	0	0	0	0	0	1	0	1	0	0	0	0	0	2
Cat	Felis catus	Cuba mongoose	0	active	75.8159	311.25	1.7	1.30833	8.26873	Medium	0	1	1	1	1	1	1	1	0	0	0	0	0	2
Egyptian mongoose	Herpestes ichneumon	Cuba mongoose	0	active	25.838	312.95	0	1.09861	7.69621	Medium	0	0	0	1	1	1	0	1	0	0	0	0	0	2
Cat	Felis catus	India mongoose	0	active	75.8159	311.25	1.7	1.30833	8.26873	Medium	0	1	1	1	1	1	1	0	0	0	0	1	0	2
Cat	Felis catus	Africa mongoose	0	active	75.8159	311.25	1.7	1.30833	8.26873	Medium	0	1	1	1	1	1	1	0	0	0	1	0	0	2
Ringtail	Bassariscus astutus	Texas gray fox	0	anthropogenic extinction	90.2	310.75	1.1	1.09861	6.92264	High	0	1	0	0	0	0	0	1	0	0	0	0	0	2
Ringtail	Bassariscus astutus	Arizona/Mexico gray fox	0	active	90.2	310.75	1.1	1.09861	6.92264	High	0	1	0	0	0	0	0	1	0	0	0	0	0	2
Lynx	Lynx canadensis	Yucatan coati	0	active	110.723	312.35	-0.6	1.0043	9.22029	Medium	1	1	0	0	0	0	0	1	0	0	0	0	0	2
Franklin's ground squirrel	Poliocitellus franklinii	Yucatan coati	0	active	188	308.15	3.6	2.0149	6.12905	High	1	1	0	0	0	0	0	1	0	0	0	0	0	2
Small-toothed palm civet	Arctogalidia trivirgata	Eurasian red fox	0	near anthropogenic extinction	110.723	309.35	2.5	0.916291	7.71869	High	0	0	0	0	0	1	0	0	0	1	0	1	0	2
Bobcat	Lynx rufus	Eastern raccoon	0	active	110.723	312.35	-1.2	1.01523	9.05952	Medium	1	1	0	0	0	0	0	1	0	0	0	0	0	2
Vancouver marmot	Marmota vancouverensis	Eastern raccoon	0	active	188	309.9	1.25	1.19392	8.4659	High	1	1	0	0	0	0	0	1	0	0	0	0	0	2
Ringtail	Bassariscus astutus	Canine-associated	0	active	90.2	310.75	1.1	1.09861	6.92264	High	0	1	0	0	0	0	0	1	1	1	1	1	1	2
Javelina	Tayassu pecari	Canine-associated	0	active	150.796	311.65	0.2	0.693147	9.9988	High	0	1	1	0	0	0	0	1	1	1	1	1	1	2
Masked palm civet	Paguma larvata	Canine-associated	0	active	110.723	311.15	0.7	0.832909	8.36637	High	0	0	0	0	0	1	0	1	1	1	1	1	1	2
Small-toothed palm civet	Arctogalidia trivirgata	Canine-associated	0	active	110.723	309.35	2.5	0.916291	7.71869	High	0	0	0	0	0	1	0	1	1	1	1	1	1	2
Ringtail	Bassariscus astutus	Arctic fox	0	active	90.2	310.75	1	1.09861	6.92264	High	0	1	0	0	0	0	0	1	0	1	0	1	0	2
White-tailed mongoose	Ichneumia albicauda	Arctic fox	0	active	110.723	310.55	1.2	0.832909	8.16052	High	0	0	0	0	1	1	0	1	0	1	0	1	0	2
Sable	Martes zibellina	Arctic fox	0	active	90.2	310.983	0.766667	1.09861	6.97233	High	0	0	0	1	0	1	0	1	0	1	0	1	0	2
American badger	Taxidea taxus	Arctic fox	0	active	90.2	311.15	0.6	1.09861	8.9872	Medium	0	1	0	0	0	0	0	1	0	1	0	1	0	2
Crab-eating raccoon	Procyon cancrivorus	Arctic fox	0	active	90.2	310.15	1.6	1.09861	8.74353	Medium	0	1	1	0	0	0	0	1	0	1	0	1	0	2
Small-toothed palm civet	Arctogalidia trivirgata	Arctic fox	0	active	110.723	309.35	2.4	0.916291	7.71869	High	0	0	0	0	0	1	0	1	0	1	0	1	0	2
Dog	Canis lupus	Golden jackal	0	active	4.8	311.45	0.5	1.6864	10.1896	Low	0	1	1	1	1	1	1	0	0	1	0	1	0	2
Masked palm civet	Paguma larvata	Golden jackal	0	active	110.723	311.15	0.8	0.832909	8.36637	High	0	0	0	0	0	1	0	0	0	1	0	1	0	2
Small-toothed palm civet	Arctogalidia trivirgata	Golden jackal	0	active	110.723	309.35	2.6	0.916291	7.71869	High	0	0	0	0	0	1	0	0	0	1	0	1	0	2
Dog	Canis lupus	Black-backed jackal	0	active	8.934	311.45	-0.3	1.6864	10.1896	Low	0	1	1	1	1	1	1	0	0	0	1	0	0	2
Long-nosed cusimanse	Crossarchus obscurus	Black-backed jackal	0	active	110.723	310.55	0.6	1.38629	6.67203	High	0	0	0	0	1	0	0	0	0	0	1	0	0	2
Dog	Canis lupus	Side-striped jackal	0	active	8.934	311.45	-0.3	1.6864	10.1896	Low	0	1	1	1	1	1	1	0	0	0	1	0	0	2
Long-nosed cusimanse	Crossarchus obscurus	Side-striped jackal	0	active	110.723	310.55	0.6	1.38629	6.67203	High	0	0	0	0	1	0	0	0	0	0	1	0	0	2
Kit fox	Vulpes macrotis	Baja California skunk	0	active	90.2	311.15	-1.6	1.38629	7.82405	Medium	0	1	0	0	0	0	0	1	0	0	0	0	0	2
Kit fox	Vulpes macrotis	Sonora skunk	0	active	90.2	311.15	-1.6	1.38629	7.82405	Medium	0	1	0	0	0	0	0	1	0	0	0	0	0	2
Ringtail	Bassariscus astutus	California gray fox	0	abortive	90.2	310.75	1.1	1.09861	6.92264	High	0	1	0	0	0	0	0	1	0	0	0	0	0	2
Lynx	Lynx canadensis	Oregon gray fox	0	abortive	110.723	312.35	-0.5	1.0043	9.22029	Medium	1	1	0	0	0	0	0	1	0	0	0	0	0	2
Franklin's ground squirrel	Poliocitellus franklinii	Oregon gray fox	0	abortive	188	308.15	3.7	2.0149	6.12905	High	1	1	0	0	0	0	0	1	0	0	0	0	0	2
Ringtail	Bassariscus astutus	Maine gray fox	0	emerging	90.2	310.75	1.1	1.09861	6.92264	High	0	1	0	0	0	0	0	1	0	0	0	0	0	2
Ringtail	Bassariscus astutus	Flagstaff Gray fox	0	abortive	90.2	310.75	1.1	1.09861	6.92264	High	0	1	0	0	0	0	0	1	0	0	0	0	0	2
Ringtail	Bassariscus astutus	North American red fox	0	natural extinction	90.2	310.75	1.1	1.09861	6.92264	High	0	1	0	0	0	0	0	1	0	0	0	0	0	2
Ringtail	Bassariscus astutus	Ontario red fox	0	anthropogenic extinction	90.2	310.75	1.1	1.09861	6.92264	High	0	1	0	0	0	0	0	1	0	0	0	0	0	2
Small-toothed palm civet	Arctogalidia trivirgata	Turkey red fox	0	abortive	110.723	309.35	2.5	0.916291	7.71869	High	0	0	0	0	0	1	0	0	0	1	0	1	0	2
Bush dog	Speothos venaticus	Lasiurus cinereus	0	active	162.538	310.55	-2.6	1.38629	8.69951	Medium	1	1	1	0	0	0	0	1	1	0	0	0	0	2
South american coati	Nasua nasua	Lasiurus cinereus	0	active	162.538	309.55	-1.6	1.38629	8.4659	Medium	1	0	1	0	0	0	0	1	1	0	0	0	0	2
American badger	Taxidea taxus	Myotis lucifugus	0	active	162.538	311.15	-6	1.09861	8.9872	Medium	1	1	0	0	0	0	0	1	0	0	0	0	0	2
Crab-eating raccoon	Procyon cancrivorus	Myotis lucifugus	0	active	162.538	310.15	-5	1.09861	8.74353	Medium	1	1	1	0	0	0	0	1	0	0	0	0	0	2
Bush dog	Speothos venaticus	Desmodus rotundus	0	active	162.538	310.55	-2.4	1.38629	8.69951	Medium	1	1	1	0	0	0	0	1	1	0	0	0	0	2
South american coati	Nasua nasua	Desmodus rotundus	0	active	162.538	309.55	-1.4	1.38629	8.4659	Medium	1	0	1	0	0	0	0	1	1	0	0	0	0	2
Nine-banded armadillo	Dasypus novemcinctus	Lasiurus xanthinus	0	active	197.8	307.65	-2	1.38629	8.6125	Medium	1	1	1	0	0	0	0	1	0	0	0	0	0	2
Nine-banded armadillo	Dasypus novemcinctus	Lasiurus intermedius	0	active	197.8	307.65	-2	1.38629	8.6125	Medium	1	1	1	0	0	0	0	1	0	0	0	0	0	2
Coati	Nasua narica	Lasiurus noctivagans	0	active	162.538	311.75	-7.6	1.38629	8.22951	Medium	1	1	1	0	0	0	0	1	0	0	0	0	0	2
Red fox	Vulpes vulpes	Myotis yumanensis	0	active	162.538	311.85	-5.7	1.52388	8.32644	Medium	1	1	0	1	1	1	0	1	0	0	0	0	0	2
Swift fox	Vulpes velox	Pipistrellus hesperus	0	active	162.538	311.67	-8.22	1.50408	7.78322	Medium	1	1	0	0	0	0	0	1	0	0	0	0	0	2
Hooded skunk	Mephitis macroura	Pipistrellus hesperus	0	active	162.538	309.6	-6.15	1.66771	6.87213	Medium	1	1	0	0	0	0	0	1	0	0	0	0	0	2
Bush dog	Speothos venaticus	Macrophyllum macrophyllum	0	active	162.538	310.55	-2.4	1.38629	8.69951	Medium	1	1	1	0	0	0	0	1	0	0	0	0	0	2
American badger	Taxidea taxus	Myotis californicus	0	active	162.538	311.15	-6	1.09861	8.9872	Medium	1	1	0	0	0	0	0	1	0	0	0	0	0	2
Crab-eating raccoon	Procyon cancrivorus	Myotis californicus	0	active	162.538	310.15	-5	1.09861	8.74353	Medium	1	1	1	0	0	0	0	1	0	0	0	0	0	2
American badger	Taxidea taxus	Myotis evotis	0	active	162.538	311.15	-6	1.09861	8.9872	Medium	1	1	0	0	0	0	0	1	0	0	0	0	0	2
Crab-eating raccoon	Procyon cancrivorus	Myotis evotis	0	active	162.538	310.15	-5	1.09861	8.74353	Medium	1	1	1	0	0	0	0	1	0	0	0	0	0	2
American badger	Taxidea taxus	Myotis keenii	0	active	162.538	311.15	-6	1.09861	8.9872	Medium	1	1	0	0	0	0	0	1	0	0	0	0	0	2
Crab-eating raccoon	Procyon cancrivorus	Myotis keenii	0	active	162.538	310.15	-5	1.09861	8.74353	Medium	1	1	1	0	0	0	0	1	0	0	0	0	0	2
American badger	Taxidea taxus	Myotis leibii	0	active	162.538	311.15	-6	1.09861	8.9872	Medium	1	1	0	0	0	0	0	1	0	0	0	0	0	2
Crab-eating raccoon	Procyon cancrivorus	Myotis leibii	0	active	162.538	310.15	-5	1.09861	8.74353	Medium	1	1	1	0	0	0	0	1	0	0	0	0	0	2
American badger	Taxidea taxus	Myotis septentrionalis	0	active	162.538	311.15	-6	1.09861	8.9872	Medium	1	1	0	0	0	0	0	1	0	0	0	0	0	2
Crab-eating raccoon	Procyon cancrivorus	Myotis septentrionalis	0	active	162.538	310.15	-5	1.09861	8.74353	Medium	1	1	1	0	0	0	0	1	0	0	0	0	0	2
Red fox	Vulpes vulpes	Myotis thysanodes/evotis	0	active	162.538	311.85	-5.7	1.52388	8.32644	Medium	1	1	0	1	1	1	0	1	0	0	0	0	0	2
Red fox	Vulpes vulpes	Myotis volans	0	active	162.538	311.85	-5.7	1.52388	8.32644	Medium	1	1	0	1	1	1	0	1	0	0	0	0	0	2
Red fox	Vulpes vulpes	Mytois ciliolabrum	0	active	162.538	311.85	-5.7	1.52388	8.32644	Medium	1	1	0	1	1	1	0	1	0	0	0	0	0	2
Crab-eating mongoose	Herpestes urva	Grenada mongoose	0	active	22.82	312.95	0	1.09861	7.53005	Medium	0	0	0	0	0	1	0	1	0	0	0	0	0	1.9
Tenrec	Tenrec ecaudatus	Cuba mongoose	0	active	197.8	306.15	6.8	2.89037	6.80239	Medium	0	0	0	0	1	0	0	1	0	0	0	0	0	1.9
Marsh mongoose	Atilax paludinosus	Cuba mongoose	0	active	25.838	310.55	2.4	0.693147	8.10168	Medium	0	0	0	0	1	0	0	1	0	0	0	0	0	1.9
Long-nosed cusimanse	Crossarchus obscurus	Cuba mongoose	0	active	36	310.55	2.4	1.38629	6.67203	Medium	0	0	0	0	1	0	0	1	0	0	0	0	0	1.9
Lynx	Lynx canadensis	India mongoose	0	active	75.8159	312.35	0.6	1.0043	9.22029	Medium	0	1	0	0	0	0	0	0	0	0	0	1	0	1.9
Mink (American)	Neovison vison	Texas gray fox	0	anthropogenic extinction	90.2	312.15	-0.3	1.25276	6.82979	High	0	1	0	0	0	0	0	1	0	0	0	0	0	1.9
American badger	Taxidea taxus	Texas gray fox	0	anthropogenic extinction	90.2	311.15	0.7	1.09861	8.9872	Medium	0	1	0	0	0	0	0	1	0	0	0	0	0	1.9
Crab-eating raccoon	Procyon cancrivorus	Texas gray fox	0	anthropogenic extinction	90.2	310.15	1.7	1.09861	8.74353	Medium	0	1	1	0	0	0	0	1	0	0	0	0	0	1.9
Mink (American)	Neovison vison	Arizona/Mexico gray fox	0	active	90.2	312.15	-0.3	1.25276	6.82979	High	0	1	0	0	0	0	0	1	0	0	0	0	0	1.9
American badger	Taxidea taxus	Arizona/Mexico gray fox	0	active	90.2	311.15	0.7	1.09861	8.9872	Medium	0	1	0	0	0	0	0	1	0	0	0	0	0	1.9
Crab-eating raccoon	Procyon cancrivorus	Arizona/Mexico gray fox	0	active	90.2	310.15	1.7	1.09861	8.74353	Medium	0	1	1	0	0	0	0	1	0	0	0	0	0	1.9
Dog	Canis lupus	Brazil crab-eating fox	0	active	10.642	311.45	-0.1	1.6864	10.1896	Low	0	1	1	1	1	1	1	0	1	0	0	0	0	1.9
Colocolo	Leopardus colocolo	Brazil crab-eating fox	0	active	110.723	311.35	-5.68434e-14	0.916291	7.98956	High	0	0	1	0	0	0	0	0	1	0	0	0	0	1.9
Ruppell's sand fox	Vulpes rueppellii	Bat-eared fox	0	active	23.4224	311.67	0.18	0.693147	8.07091	Medium	0	0	0	0	1	1	0	0	0	0	1	0	0	1.9
Sable	Martes zibellina	Eurasian red fox	0	near anthropogenic extinction	90.2	310.983	0.866667	1.09861	6.97233	High	0	0	0	1	0	1	0	0	0	1	0	1	0	1.9
Mink (American)	Neovison vison	Canine-associated	0	active	90.2	312.15	-0.3	1.25276	6.82979	High	0	1	0	0	0	0	0	1	1	1	1	1	1	1.9
White-tailed mongoose	Ichneumia albicauda	Canine-associated	0	active	110.723	310.55	1.3	0.832909	8.16052	High	0	0	0	0	1	1	0	1	1	1	1	1	1	1.9
Sable	Martes zibellina	Canine-associated	0	active	90.2	310.983	0.866667	1.09861	6.97233	High	0	0	0	1	0	1	0	1	1	1	1	1	1	1.9
Mink (American)	Neovison vison	Arctic fox	0	active	90.2	312.15	-0.4	1.25276	6.82979	High	0	1	0	0	0	0	0	1	0	1	0	1	0	1.9
White-tailed mongoose	Ichneumia albicauda	Golden jackal	0	active	110.723	310.55	1.4	0.832909	8.16052	High	0	0	0	0	1	1	0	0	0	1	0	1	0	1.9
Sable	Martes zibellina	Golden jackal	0	active	90.2	310.983	0.966667	1.09861	6.97233	High	0	0	0	1	0	1	0	0	0	1	0	1	0	1.9
Pygmy hog	Porcula salvania	Eurasian gray wolf	0	natural extinction	150.796	312.15	-0.7	1.09861	8.9872	High	0	0	0	0	0	1	0	0	0	1	0	1	0	1.9
Greater cane rat	Thryonomys swinderianus	Black-backed jackal	0	active	188	309.85	1.3	1.38629	8.79482	High	0	0	0	0	1	0	0	0	0	0	1	0	0	1.9
Greater cane rat	Thryonomys swinderianus	Side-striped jackal	0	active	188	309.85	1.3	1.38629	8.79482	High	0	0	0	0	1	0	0	0	0	0	1	0	0	1.9
Black-footed ferret	Mustela nigripes	TX/MX Coyote	0	anthropogenic extinction	90.2	312.45	-2.3	1.09861	6.92854	High	0	1	0	0	0	0	0	1	0	0	0	0	0	1.9
American marten	Martes americana	Central Mexico skunk	0	active	64.7082	311.15	-1.6	1.09861	6.78446	Medium	1	1	0	0	0	0	0	1	0	0	0	0	0	1.9
Kit fox	Vulpes macrotis	California skunk	0	active	90.2	311.15	-1.5	1.38629	7.82405	Medium	0	1	0	0	0	0	0	1	0	0	0	0	0	1.9
Least weasel	Mustela nivalis	South Central skunk	0	active	64.7082	312.45	-2.8	1.60944	3.84802	High	1	1	0	1	1	1	0	1	0	0	0	0	0	1.9
Kit fox	Vulpes macrotis	North Central skunk	0	active	90.2	311.15	-1.5	1.38629	7.82405	Medium	0	1	0	0	0	0	0	1	0	0	0	0	0	1.9
Least weasel	Mustela nivalis	Flagstaff skunk	0	intermittent	64.7082	312.45	-2.8	1.60944	3.84802	High	1	1	0	1	1	1	0	1	0	0	0	0	0	1.9
Mink (American)	Neovison vison	California gray fox	0	abortive	90.2	312.15	-0.3	1.25276	6.82979	High	0	1	0	0	0	0	0	1	0	0	0	0	0	1.9
American badger	Taxidea taxus	California gray fox	0	abortive	90.2	311.15	0.7	1.09861	8.9872	Medium	0	1	0	0	0	0	0	1	0	0	0	0	0	1.9
Crab-eating raccoon	Procyon cancrivorus	California gray fox	0	abortive	90.2	310.15	1.7	1.09861	8.74353	Medium	0	1	1	0	0	0	0	1	0	0	0	0	0	1.9
Mink (American)	Neovison vison	Maine gray fox	0	emerging	90.2	312.15	-0.3	1.25276	6.82979	High	0	1	0	0	0	0	0	1	0	0	0	0	0	1.9
American badger	Taxidea taxus	Maine gray fox	0	emerging	90.2	311.15	0.7	1.09861	8.9872	Medium	0	1	0	0	0	0	0	1	0	0	0	0	0	1.9
Crab-eating raccoon	Procyon cancrivorus	Maine gray fox	0	emerging	90.2	310.15	1.7	1.09861	8.74353	Medium	0	1	1	0	0	0	0	1	0	0	0	0	0	1.9
Mink (American)	Neovison vison	Flagstaff Gray fox	0	abortive	90.2	312.15	-0.3	1.25276	6.82979	High	0	1	0	0	0	0	0	1	0	0	0	0	0	1.9
American badger	Taxidea taxus	Flagstaff Gray fox	0	abortive	90.2	311.15	0.7	1.09861	8.9872	Medium	0	1	0	0	0	0	0	1	0	0	0	0	0	1.9
Crab-eating raccoon	Procyon cancrivorus	Flagstaff Gray fox	0	abortive	90.2	310.15	1.7	1.09861	8.74353	Medium	0	1	1	0	0	0	0	1	0	0	0	0	0	1.9
Mink (American)	Neovison vison	North American red fox	0	natural extinction	90.2	312.15	-0.3	1.25276	6.82979	High	0	1	0	0	0	0	0	1	0	0	0	0	0	1.9
American badger	Taxidea taxus	North American red fox	0	natural extinction	90.2	311.15	0.7	1.09861	8.9872	Medium	0	1	0	0	0	0	0	1	0	0	0	0	0	1.9
Crab-eating raccoon	Procyon cancrivorus	North American red fox	0	natural extinction	90.2	310.15	1.7	1.09861	8.74353	Medium	0	1	1	0	0	0	0	1	0	0	0	0	0	1.9
Mink (American)	Neovison vison	Ontario red fox	0	anthropogenic extinction	90.2	312.15	-0.3	1.25276	6.82979	High	0	1	0	0	0	0	0	1	0	0	0	0	0	1.9
American badger	Taxidea taxus	Ontario red fox	0	anthropogenic extinction	90.2	311.15	0.7	1.09861	8.9872	Medium	0	1	0	0	0	0	0	1	0	0	0	0	0	1.9
Crab-eating raccoon	Procyon cancrivorus	Ontario red fox	0	anthropogenic extinction	90.2	310.15	1.7	1.09861	8.74353	Medium	0	1	1	0	0	0	0	1	0	0	0	0	0	1.9
Sable	Martes zibellina	Turkey red fox	0	abortive	90.2	310.983	0.866667	1.09861	6.97233	High	0	0	0	1	0	1	0	0	0	1	0	1	0	1.9
Crab-eating raccoon	Procyon cancrivorus	Brazil Hoary fox	0	active	90.2	310.15	1.7	1.09861	8.74353	Medium	0	1	1	0	0	0	0	0	1	0	0	0	0	1.9
Bush dog	Speothos venaticus	Lasiurus seminolus	0	active	162.538	310.55	-2.3	1.38629	8.69951	Medium	1	1	1	0	0	0	0	1	0	0	0	0	0	1.9
Groundhog	Marmota monax	Lasiurus noctivagans	0	active	188	310.15	-6	1.50408	8.29405	Medium	1	1	0	0	0	0	0	1	0	0	0	0	0	1.9
Raccoon	Procyon lotor	Lasiurus noctivagans	0	active	162.538	311.15	-7	1.11841	8.69951	Medium	1	1	0	0	0	0	0	1	0	0	0	0	0	1.9
Cat	Felis catus	Lasiurus noctivagans	0	active	162.538	311.25	-7.1	1.30833	8.26873	Medium	1	1	1	1	1	1	1	1	0	0	0	0	0	1.9
Otter	Lontra canadensis	Lasiurus noctivagans	0	active	162.538	311.55	-7.4	0.982078	9.10498	Medium	1	1	0	0	0	0	0	1	0	0	0	0	0	1.9
Hoary marmot	Marmota caligata	Lasiurus noctivagans	0	active	188	309.9	-5.75	1.43508	8.36637	Medium	1	1	0	0	0	0	0	1	0	0	0	0	0	1.9
South american coati	Nasua nasua	Pipistrellus subflavus	0	active	162.538	309.55	-1	1.38629	8.4659	Medium	1	0	1	0	0	0	0	1	1	0	0	0	0	1.9
Gray Fox	Urocyon cinereoargenteus	Myotis yumanensis	0	active	162.538	310.55	-4.4	1.31103	8.4659	Medium	1	1	1	0	0	0	0	1	0	0	0	0	0	1.9
Bobcat	Lynx rufus	Pipistrellus hesperus	0	active	162.538	312.35	-8.9	1.01523	9.05952	Medium	1	1	0	0	0	0	0	1	0	0	0	0	0	1.9
Muskrat	Ondatra zibethicus	Pipistrellus hesperus	0	active	188	310.55	-7.1	1.90211	7.21671	Medium	1	1	0	0	0	0	0	1	0	0	0	0	0	1.9
Gray Fox	Urocyon cinereoargenteus	Myotis thysanodes/evotis	0	active	162.538	310.55	-4.4	1.31103	8.4659	Medium	1	1	1	0	0	0	0	1	0	0	0	0	0	1.9
Gray Fox	Urocyon cinereoargenteus	Myotis volans	0	active	162.538	310.55	-4.4	1.31103	8.4659	Medium	1	1	1	0	0	0	0	1	0	0	0	0	0	1.9
Gray Fox	Urocyon cinereoargenteus	Mytois ciliolabrum	0	active	162.538	310.55	-4.4	1.31103	8.4659	Medium	1	1	1	0	0	0	0	1	0	0	0	0	0	1.9
Bobcat	Lynx rufus	Yucatan coati	0	active	110.723	312.35	-0.6	1.01523	9.05952	Medium	1	1	0	0	0	0	0	1	0	0	0	0	0	1.8
Corsac fox	Vulpes corsac	Ferret-badger	0	active	90.2	311.67	0.48	1.54756	7.90101	Medium	0	0	0	1	0	1	0	0	0	0	0	1	0	1.8
Sable	Martes zibellina	Ferret-badger	0	active	28.0876	310.983	1.16667	1.09861	6.97233	Medium	0	0	0	1	0	1	0	0	0	0	0	1	0	1.8
Long-nosed cusimanse	Crossarchus obscurus	Bat-eared fox	0	active	110.723	310.55	1.3	1.38629	6.67203	High	0	0	0	0	1	0	0	0	0	0	1	0	0	1.8
Least weasel	Mustela nivalis	Eastern raccoon	0	active	56.7533	312.45	-1.3	1.60944	3.84802	High	1	1	0	1	1	1	0	1	0	0	0	0	0	1.8
White-tailed jackrabbit	Lepus townsendii	Eastern raccoon	0	active	188	311.35	-0.2	1.45862	8.01813	High	1	1	0	0	0	0	0	1	0	0	0	0	0	1.8
Pygmy hog	Porcula salvania	Canine-associated	0	active	150.796	312.15	-0.3	1.09861	8.9872	High	0	0	0	0	0	1	0	1	1	1	1	1	1	1.8
Long-nosed cusimanse	Crossarchus obscurus	Canine-associated	0	active	110.723	310.55	1.3	1.38629	6.67203	High	0	0	0	0	1	0	0	1	1	1	1	1	1	1.8
Nine-banded armadillo	Dasypus novemcinctus	Canine-associated	0	active	197.8	307.65	4.2	1.38629	8.6125	High	0	1	1	0	0	0	0	1	1	1	1	1	1	1.8
Pygmy hog	Porcula salvania	Golden jackal	0	active	150.796	312.15	-0.2	1.09861	8.9872	High	0	0	0	0	0	1	0	0	0	1	0	1	0	1.8
European mink	Mustela lutreola	Eurasian gray wolf	0	natural extinction	90.2	312.45	-1	1.38629	6.38012	High	0	0	0	1	0	0	0	0	0	1	0	1	0	1.8
Caracal	Caracal caracal	Black-backed jackal	0	active	110.723	312.35	-1.2	1.09861	9.68034	Medium	0	0	0	0	1	1	0	0	0	0	1	0	0	1.8
Pardine genet	Genetta pardina	Black-backed jackal	0	active	110.723	310.15	1	0.916291	7.6009	High	0	0	0	0	1	0	0	0	0	0	1	0	0	1.8
Caracal	Caracal caracal	Side-striped jackal	0	active	110.723	312.35	-1.2	1.09861	9.68034	Medium	0	0	0	0	1	1	0	0	0	0	1	0	0	1.8
Pardine genet	Genetta pardina	Side-striped jackal	0	active	110.723	310.15	1	0.916291	7.6009	High	0	0	0	0	1	0	0	0	0	0	1	0	0	1.8
European mink	Mustela lutreola	Raccoon dog-associated variants	0	active	90.2	312.45	-1.3	1.38629	6.38012	High	0	0	0	1	0	0	0	0	0	1	0	1	0	1.8
Groundhog	Marmota monax	TX/MX Coyote	0	anthropogenic extinction	188	310.15	0	1.50408	8.29405	High	0	1	0	0	0	0	0	1	0	0	0	0	0	1.8
Long-tailed weasel	Mustela frenata	TX/MX Coyote	0	anthropogenic extinction	90.2	312.15	-2	1.82455	5.01463	High	0	1	1	0	0	0	0	1	0	0	0	0	0	1.8
Bobcat	Lynx rufus	Oregon gray fox	0	abortive	110.723	312.35	-0.5	1.01523	9.05952	Medium	1	1	0	0	0	0	0	1	0	0	0	0	0	1.8
Bush dog	Speothos venaticus	Lasiurus borealis	0	active	162.538	310.55	-1.7	1.38629	8.69951	Medium	1	1	1	0	0	0	0	1	0	0	0	0	0	1.8
American badger	Taxidea taxus	Lasiurus xanthinus	0	active	162.538	311.15	-5.5	1.09861	8.9872	Medium	1	1	0	0	0	0	0	1	0	0	0	0	0	1.8
Crab-eating raccoon	Procyon cancrivorus	Lasiurus xanthinus	0	active	162.538	310.15	-4.5	1.09861	8.74353	Medium	1	1	1	0	0	0	0	1	0	0	0	0	0	1.8
American badger	Taxidea taxus	Lasiurus intermedius	0	active	162.538	311.15	-5.5	1.09861	8.9872	Medium	1	1	0	0	0	0	0	1	0	0	0	0	0	1.8
Crab-eating raccoon	Procyon cancrivorus	Lasiurus intermedius	0	active	162.538	310.15	-4.5	1.09861	8.74353	Medium	1	1	1	0	0	0	0	1	0	0	0	0	0	1.8
Swift fox	Vulpes velox	Lasiurus noctivagans	0	active	162.538	311.67	-7.52	1.50408	7.78322	Medium	1	1	0	0	0	0	0	1	0	0	0	0	0	1.8
Hooded skunk	Mephitis macroura	Lasiurus noctivagans	0	active	162.538	309.6	-5.45	1.66771	6.87213	Medium	1	1	0	0	0	0	0	1	0	0	0	0	0	1.8
Bush dog	Speothos venaticus	Pipistrellus subflavus	0	active	162.538	310.55	-2	1.38629	8.69951	Medium	1	1	1	0	0	0	0	1	1	0	0	0	0	1.8
Nine-banded armadillo	Dasypus novemcinctus	Myotis yumanensis	0	active	197.8	307.65	-1.5	1.38629	8.6125	Medium	1	1	1	0	0	0	0	1	0	0	0	0	0	1.8
Kit fox	Vulpes macrotis	Pipistrellus hesperus	0	active	162.538	311.15	-7.7	1.38629	7.82405	Medium	1	1	0	0	0	0	0	1	0	0	0	0	0	1.8
Red fox	Vulpes vulpes	ApV	0	active	162.538	311.85	-4.7	1.52388	8.32644	Medium	1	1	0	1	1	1	0	1	0	0	0	0	0	1.8
Pampas fox	Lycalopex gymnocercus	Artibus lituratus	0	active	162.538	310.55	-0.1	1.38629	9.04782	Medium	1	0	1	0	0	0	0	1	1	0	0	0	0	1.8
Bush dog	Speothos venaticus	Corynorhinus townsendii	0	active	162.538	310.55	-2	1.38629	8.69951	Medium	1	1	1	0	0	0	0	1	0	0	0	0	0	1.8
Nine-banded armadillo	Dasypus novemcinctus	Myotis thysanodes/evotis	0	active	197.8	307.65	-1.5	1.38629	8.6125	Medium	1	1	1	0	0	0	0	1	0	0	0	0	0	1.8
Nine-banded armadillo	Dasypus novemcinctus	Myotis volans	0	active	197.8	307.65	-1.5	1.38629	8.6125	Medium	1	1	1	0	0	0	0	1	0	0	0	0	0	1.8
Nine-banded armadillo	Dasypus novemcinctus	Mytois ciliolabrum	0	active	197.8	307.65	-1.5	1.38629	8.6125	Medium	1	1	1	0	0	0	0	1	0	0	0	0	0	1.8
Red fox	Vulpes vulpes	Nycticeius humeralis	0	active	162.538	311.85	-4.7	1.52388	8.32644	Medium	1	1	0	1	1	1	0	1	0	0	0	0	0	1.8
Bobcat	Lynx rufus	Puerto Rico/Dominican Republic mongoose	0	active	75.8159	312.35	0.6	1.01523	9.05952	Medium	0	1	0	0	0	0	0	1	0	0	0	0	0	1.7
Bobcat	Lynx rufus	India mongoose	0	active	75.8159	312.35	0.6	1.01523	9.05952	Medium	0	1	0	0	0	0	0	0	0	0	0	1	0	1.7
Bobcat	Lynx rufus	Africa mongoose	0	active	75.8159	312.35	0.6	1.01523	9.05952	Medium	0	1	0	0	0	0	0	0	0	0	1	0	0	1.7
Coati	Nasua narica	Texas gray fox	0	anthropogenic extinction	90.2	311.75	0.1	1.38629	8.22951	Medium	0	1	1	0	0	0	0	1	0	0	0	0	0	1.7
American marten	Martes americana	Texas gray fox	0	anthropogenic extinction	90.2	311.15	0.7	1.09861	6.78446	High	0	1	0	0	0	0	0	1	0	0	0	0	0	1.7
Coati	Nasua narica	Arizona/Mexico gray fox	0	active	90.2	311.75	0.1	1.38629	8.22951	Medium	0	1	1	0	0	0	0	1	0	0	0	0	0	1.7
American marten	Martes americana	Arizona/Mexico gray fox	0	active	90.2	311.15	0.7	1.09861	6.78446	High	0	1	0	0	0	0	0	1	0	0	0	0	0	1.7
European mink	Mustela lutreola	Eurasian red fox	0	near anthropogenic extinction	90.2	312.45	-0.6	1.38629	6.38012	High	0	0	0	1	0	0	0	0	0	1	0	1	0	1.7
Rat	Rattus rattus	Eastern raccoon	0	active	188	311.15	0	2.48491	5.29832	High	1	1	1	1	1	1	1	1	0	0	0	0	0	1.7
Margay	Leopardus wiedii	Eastern raccoon	0	active	110.723	311.55	-0.4	0.405465	8.20705	High	1	1	1	0	0	0	0	1	0	0	0	0	0	1.7
Colocolo	Leopardus colocolo	Canine-associated	0	active	110.723	311.35	0.5	0.916291	7.98956	High	0	0	1	0	0	0	0	1	1	1	1	1	1	1.7
American marten	Martes americana	Canine-associated	0	active	90.2	311.15	0.7	1.09861	6.78446	High	0	1	0	0	0	0	0	1	1	1	1	1	1	1.7
European mink	Mustela lutreola	Canine-associated	0	active	90.2	312.45	-0.6	1.38629	6.38012	High	0	0	0	1	0	0	0	1	1	1	1	1	1	1.7
Greater cane rat	Thryonomys swinderianus	Canine-associated	0	active	188	309.85	2	1.38629	8.79482	High	0	0	0	0	1	0	0	1	1	1	1	1	1	1.7
Raccoon	Procyon lotor	Arctic fox	0	active	90.2	311.15	0.6	1.11841	8.69951	Medium	0	1	0	0	0	0	0	1	0	1	0	1	0	1.7
American marten	Martes americana	Arctic fox	0	active	90.2	311.15	0.6	1.09861	6.78446	High	0	1	0	0	0	0	0	1	0	1	0	1	0	1.7
European mink	Mustela lutreola	Arctic fox	0	active	90.2	312.45	-0.7	1.38629	6.38012	High	0	0	0	1	0	0	0	1	0	1	0	1	0	1.7
Gray wolf	Canis lupus	Golden jackal	0	active	4.8	311.45	0.5	1.60543	10.1896	Low	0	1	0	1	0	1	0	0	0	1	0	1	0	1.7
Fossa	Cryptoprocta ferox	Black-backed jackal	0	active	110.723	310.55	0.6	1.09861	9.15905	Medium	0	0	0	0	1	0	0	0	0	0	1	0	0	1.7
Panther genet	Genetta maculata	Black-backed jackal	0	active	110.723	310.15	1	0.832909	7.70751	High	0	0	0	0	1	0	0	0	0	0	1	0	0	1.7
Large-spotted genet	Genetta tigrina	Black-backed jackal	0	active	110.723	310.15	1	0.916291	7.50659	High	0	0	0	0	1	0	0	0	0	0	1	0	0	1.7
Fossa	Cryptoprocta ferox	Side-striped jackal	0	active	110.723	310.55	0.6	1.09861	9.15905	Medium	0	0	0	0	1	0	0	0	0	0	1	0	0	1.7
Panther genet	Genetta maculata	Side-striped jackal	0	active	110.723	310.15	1	0.832909	7.70751	High	0	0	0	0	1	0	0	0	0	0	1	0	0	1.7
Large-spotted genet	Genetta tigrina	Side-striped jackal	0	active	110.723	310.15	1	0.916291	7.50659	High	0	0	0	0	1	0	0	0	0	0	1	0	0	1.7
Hoary marmot	Marmota caligata	TX/MX Coyote	0	anthropogenic extinction	188	309.9	0.25	1.43508	8.36637	High	0	1	0	0	0	0	0	1	0	0	0	0	0	1.7
Ocelot	Leopardus pardalis	Central Mexico skunk	0	active	110.723	311.15	-1.6	0.693147	9.08251	Medium	1	1	1	0	0	0	0	1	0	0	0	0	0	1.7
Black-footed ferret	Mustela nigripes	Central Mexico skunk	0	active	64.7082	312.45	-2.9	1.09861	6.92854	Medium	1	1	0	0	0	0	0	1	0	0	0	0	0	1.7
Polar bear	Ursus maritimus	Central Mexico skunk	0	active	80.24	309.95	-0.4	0.693147	13.0711	Low	1	1	0	1	0	1	0	1	0	0	0	0	0	1.7
Cacomistle	Bassariscus sumichrasti	California skunk	0	active	64.7082	311.95	-2.3	0.693147	6.80239	High	0	1	0	0	0	0	0	1	0	0	0	0	0	1.7
Muskrat	Ondatra zibethicus	California skunk	0	active	188	310.55	-0.9	1.90211	7.21671	High	0	1	0	0	0	0	0	1	0	0	0	0	0	1.7
Ocelot	Leopardus pardalis	South Central skunk	0	active	110.723	311.15	-1.5	0.693147	9.08251	Medium	1	1	1	0	0	0	0	1	0	0	0	0	0	1.7
Polar bear	Ursus maritimus	South Central skunk	0	active	80.24	309.95	-0.3	0.693147	13.0711	Low	1	1	0	1	0	1	0	1	0	0	0	0	0	1.7
Gunnison's prairie dog	Cynomys gunnisoni	South Central skunk	0	active	188	308.15	1.5	1.4816	6.80239	High	1	1	0	0	0	0	0	1	0	0	0	0	0	1.7
Black-tailed prairie dog	Cynomys ludovicianus	South Central skunk	0	active	188	308.15	1.5	1.38629	7.02554	High	1	1	0	0	0	0	0	1	0	0	0	0	0	1.7
Cacomistle	Bassariscus sumichrasti	North Central skunk	0	active	64.7082	311.95	-2.3	0.693147	6.80239	High	0	1	0	0	0	0	0	1	0	0	0	0	0	1.7
Muskrat	Ondatra zibethicus	North Central skunk	0	active	188	310.55	-0.9	1.90211	7.21671	High	0	1	0	0	0	0	0	1	0	0	0	0	0	1.7
Ocelot	Leopardus pardalis	Flagstaff skunk	0	intermittent	110.723	311.15	-1.5	0.693147	9.08251	Medium	1	1	1	0	0	0	0	1	0	0	0	0	0	1.7
Polar bear	Ursus maritimus	Flagstaff skunk	0	intermittent	80.24	309.95	-0.3	0.693147	13.0711	Low	1	1	0	1	0	1	0	1	0	0	0	0	0	1.7
Gunnison's prairie dog	Cynomys gunnisoni	Flagstaff skunk	0	intermittent	188	308.15	1.5	1.4816	6.80239	High	1	1	0	0	0	0	0	1	0	0	0	0	0	1.7
Black-tailed prairie dog	Cynomys ludovicianus	Flagstaff skunk	0	intermittent	188	308.15	1.5	1.38629	7.02554	High	1	1	0	0	0	0	0	1	0	0	0	0	0	1.7
Coati	Nasua narica	California gray fox	0	abortive	90.2	311.75	0.1	1.38629	8.22951	Medium	0	1	1	0	0	0	0	1	0	0	0	0	0	1.7
American marten	Martes americana	California gray fox	0	abortive	90.2	311.15	0.7	1.09861	6.78446	High	0	1	0	0	0	0	0	1	0	0	0	0	0	1.7
White-tailed jackrabbit	Lepus townsendii	Oregon gray fox	0	abortive	188	311.35	0.5	1.45862	8.01813	High	1	1	0	0	0	0	0	1	0	0	0	0	0	1.7
Coati	Nasua narica	Maine gray fox	0	emerging	90.2	311.75	0.1	1.38629	8.22951	Medium	0	1	1	0	0	0	0	1	0	0	0	0	0	1.7
American marten	Martes americana	Maine gray fox	0	emerging	90.2	311.15	0.7	1.09861	6.78446	High	0	1	0	0	0	0	0	1	0	0	0	0	0	1.7
Coati	Nasua narica	Flagstaff Gray fox	0	abortive	90.2	311.75	0.1	1.38629	8.22951	Medium	0	1	1	0	0	0	0	1	0	0	0	0	0	1.7
American marten	Martes americana	Flagstaff Gray fox	0	abortive	90.2	311.15	0.7	1.09861	6.78446	High	0	1	0	0	0	0	0	1	0	0	0	0	0	1.7
Coati	Nasua narica	North American red fox	0	natural extinction	90.2	311.75	0.1	1.38629	8.22951	Medium	0	1	1	0	0	0	0	1	0	0	0	0	0	1.7
American marten	Martes americana	North American red fox	0	natural extinction	90.2	311.15	0.7	1.09861	6.78446	High	0	1	0	0	0	0	0	1	0	0	0	0	0	1.7
Coati	Nasua narica	Ontario red fox	0	anthropogenic extinction	90.2	311.75	0.1	1.38629	8.22951	Medium	0	1	1	0	0	0	0	1	0	0	0	0	0	1.7
American marten	Martes americana	Ontario red fox	0	anthropogenic extinction	90.2	311.15	0.7	1.09861	6.78446	High	0	1	0	0	0	0	0	1	0	0	0	0	0	1.7
European mink	Mustela lutreola	Turkey red fox	0	abortive	90.2	312.45	-0.6	1.38629	6.38012	High	0	0	0	1	0	0	0	0	0	1	0	1	0	1.7
Dog	Canis lupus	Brazil Hoary fox	0	active	10.642	311.45	0.4	1.6864	10.1896	Low	0	1	1	1	1	1	1	0	1	0	0	0	0	1.7
Colocolo	Leopardus colocolo	Brazil Hoary fox	0	active	110.723	311.35	0.5	0.916291	7.98956	High	0	0	1	0	0	0	0	0	1	0	0	0	0	1.7
Bush dog	Speothos venaticus	Eptesicus fuscus	0	active	162.538	310.55	-1.4	1.38629	8.69951	Medium	1	1	1	0	0	0	0	1	1	0	0	0	0	1.7
South american coati	Nasua nasua	Eptesicus fuscus	0	active	162.538	309.55	-0.4	1.38629	8.4659	Medium	1	0	1	0	0	0	0	1	1	0	0	0	0	1.7
Bush dog	Speothos venaticus	Tadarida brasiliensis	0	active	162.538	310.55	-1.4	1.38629	8.69951	Medium	1	1	1	0	0	0	0	1	1	0	0	0	0	1.7
South american coati	Nasua nasua	Tadarida brasiliensis	0	active	162.538	309.55	-0.4	1.38629	8.4659	Medium	1	0	1	0	0	0	0	1	1	0	0	0	0	1.7
Groundhog	Marmota monax	Myotis lucifugus	0	active	188	310.15	-5	1.50408	8.29405	Medium	1	1	0	0	0	0	0	1	0	0	0	0	0	1.7
Raccoon	Procyon lotor	Myotis lucifugus	0	active	162.538	311.15	-6	1.11841	8.69951	Medium	1	1	0	0	0	0	0	1	0	0	0	0	0	1.7
Cat	Felis catus	Myotis lucifugus	0	active	162.538	311.25	-6.1	1.30833	8.26873	Medium	1	1	1	1	1	1	1	1	0	0	0	0	0	1.7
Coati	Nasua narica	Myotis lucifugus	0	active	162.538	311.75	-6.6	1.38629	8.22951	Medium	1	1	1	0	0	0	0	1	0	0	0	0	0	1.7
Bobcat	Lynx rufus	Lasiurus noctivagans	0	active	162.538	312.35	-8.2	1.01523	9.05952	Medium	1	1	0	0	0	0	0	1	0	0	0	0	0	1.7
Kit fox	Vulpes macrotis	Lasiurus noctivagans	0	active	162.538	311.15	-7	1.38629	7.82405	Medium	1	1	0	0	0	0	0	1	0	0	0	0	0	1.7
Muskrat	Ondatra zibethicus	Lasiurus noctivagans	0	active	188	310.55	-6.4	1.90211	7.21671	Medium	1	1	0	0	0	0	0	1	0	0	0	0	0	1.7
American badger	Taxidea taxus	Myotis yumanensis	0	active	162.538	311.15	-5	1.09861	8.9872	Medium	1	1	0	0	0	0	0	1	0	0	0	0	0	1.7
Crab-eating raccoon	Procyon cancrivorus	Myotis yumanensis	0	active	162.538	310.15	-4	1.09861	8.74353	Medium	1	1	1	0	0	0	0	1	0	0	0	0	0	1.7
Yellow-bellied marmot	Marmota flaviventris	Pipistrellus hesperus	0	active	188	309.65	-6.2	1.38629	8.16052	Medium	1	1	0	0	0	0	0	1	0	0	0	0	0	1.7
Gray Fox	Urocyon cinereoargenteus	ApV	0	active	162.538	310.55	-3.4	1.31103	8.4659	Medium	1	1	1	0	0	0	0	1	0	0	0	0	0	1.7
Bush dog	Speothos venaticus	Eptesicus brasiliensis	0	active	162.538	310.55	-1.4	1.38629	8.69951	Medium	1	1	1	0	0	0	0	0	1	0	0	0	0	1.7
South american coati	Nasua nasua	Eptesicus brasiliensis	0	active	162.538	309.55	-0.4	1.38629	8.4659	Medium	1	0	1	0	0	0	0	0	1	0	0	0	0	1.7
Bush dog	Speothos venaticus	Eptesicus furinalis	0	active	162.538	310.55	-1.4	1.38629	8.69951	Medium	1	1	1	0	0	0	0	1	1	0	0	0	0	1.7
South american coati	Nasua nasua	Eptesicus furinalis	0	active	162.538	309.55	-0.4	1.38629	8.4659	Medium	1	0	1	0	0	0	0	1	1	0	0	0	0	1.7
Bush dog	Speothos venaticus	Molossus molossus	0	active	162.538	310.55	-1.4	1.38629	8.69951	Medium	1	1	1	0	0	0	0	1	1	0	0	0	0	1.7
South american coati	Nasua nasua	Molossus molossus	0	active	162.538	309.55	-0.4	1.38629	8.4659	Medium	1	0	1	0	0	0	0	1	1	0	0	0	0	1.7
Groundhog	Marmota monax	Myotis californicus	0	active	188	310.15	-5	1.50408	8.29405	Medium	1	1	0	0	0	0	0	1	0	0	0	0	0	1.7
Raccoon	Procyon lotor	Myotis californicus	0	active	162.538	311.15	-6	1.11841	8.69951	Medium	1	1	0	0	0	0	0	1	0	0	0	0	0	1.7
Cat	Felis catus	Myotis californicus	0	active	162.538	311.25	-6.1	1.30833	8.26873	Medium	1	1	1	1	1	1	1	1	0	0	0	0	0	1.7
Coati	Nasua narica	Myotis californicus	0	active	162.538	311.75	-6.6	1.38629	8.22951	Medium	1	1	1	0	0	0	0	1	0	0	0	0	0	1.7
Groundhog	Marmota monax	Myotis evotis	0	active	188	310.15	-5	1.50408	8.29405	Medium	1	1	0	0	0	0	0	1	0	0	0	0	0	1.7
Raccoon	Procyon lotor	Myotis evotis	0	active	162.538	311.15	-6	1.11841	8.69951	Medium	1	1	0	0	0	0	0	1	0	0	0	0	0	1.7
Cat	Felis catus	Myotis evotis	0	active	162.538	311.25	-6.1	1.30833	8.26873	Medium	1	1	1	1	1	1	1	1	0	0	0	0	0	1.7
Coati	Nasua narica	Myotis evotis	0	active	162.538	311.75	-6.6	1.38629	8.22951	Medium	1	1	1	0	0	0	0	1	0	0	0	0	0	1.7
Groundhog	Marmota monax	Myotis keenii	0	active	188	310.15	-5	1.50408	8.29405	Medium	1	1	0	0	0	0	0	1	0	0	0	0	0	1.7
Raccoon	Procyon lotor	Myotis keenii	0	active	162.538	311.15	-6	1.11841	8.69951	Medium	1	1	0	0	0	0	0	1	0	0	0	0	0	1.7
Cat	Felis catus	Myotis keenii	0	active	162.538	311.25	-6.1	1.30833	8.26873	Medium	1	1	1	1	1	1	1	1	0	0	0	0	0	1.7
Coati	Nasua narica	Myotis keenii	0	active	162.538	311.75	-6.6	1.38629	8.22951	Medium	1	1	1	0	0	0	0	1	0	0	0	0	0	1.7
Groundhog	Marmota monax	Myotis leibii	0	active	188	310.15	-5	1.50408	8.29405	Medium	1	1	0	0	0	0	0	1	0	0	0	0	0	1.7
Raccoon	Procyon lotor	Myotis leibii	0	active	162.538	311.15	-6	1.11841	8.69951	Medium	1	1	0	0	0	0	0	1	0	0	0	0	0	1.7
Cat	Felis catus	Myotis leibii	0	active	162.538	311.25	-6.1	1.30833	8.26873	Medium	1	1	1	1	1	1	1	1	0	0	0	0	0	1.7
Coati	Nasua narica	Myotis leibii	0	active	162.538	311.75	-6.6	1.38629	8.22951	Medium	1	1	1	0	0	0	0	1	0	0	0	0	0	1.7
Groundhog	Marmota monax	Myotis septentrionalis	0	active	188	310.15	-5	1.50408	8.29405	Medium	1	1	0	0	0	0	0	1	0	0	0	0	0	1.7
Raccoon	Procyon lotor	Myotis septentrionalis	0	active	162.538	311.15	-6	1.11841	8.69951	Medium	1	1	0	0	0	0	0	1	0	0	0	0	0	1.7
Cat	Felis catus	Myotis septentrionalis	0	active	162.538	311.25	-6.1	1.30833	8.26873	Medium	1	1	1	1	1	1	1	1	0	0	0	0	0	1.7
Coati	Nasua narica	Myotis septentrionalis	0	active	162.538	311.75	-6.6	1.38629	8.22951	Medium	1	1	1	0	0	0	0	1	0	0	0	0	0	1.7
American badger	Taxidea taxus	Myotis thysanodes/evotis	0	active	162.538	311.15	-5	1.09861	8.9872	Medium	1	1	0	0	0	0	0	1	0	0	0	0	0	1.7
Crab-eating raccoon	Procyon cancrivorus	Myotis thysanodes/evotis	0	active	162.538	310.15	-4	1.09861	8.74353	Medium	1	1	1	0	0	0	0	1	0	0	0	0	0	1.7
American badger	Taxidea taxus	Myotis volans	0	active	162.538	311.15	-5	1.09861	8.9872	Medium	1	1	0	0	0	0	0	1	0	0	0	0	0	1.7
Crab-eating raccoon	Procyon cancrivorus	Myotis volans	0	active	162.538	310.15	-4	1.09861	8.74353	Medium	1	1	1	0	0	0	0	1	0	0	0	0	0	1.7
American badger	Taxidea taxus	Mytois ciliolabrum	0	active	162.538	311.15	-5	1.09861	8.9872	Medium	1	1	0	0	0	0	0	1	0	0	0	0	0	1.7
Crab-eating raccoon	Procyon cancrivorus	Mytois ciliolabrum	0	active	162.538	310.15	-4	1.09861	8.74353	Medium	1	1	1	0	0	0	0	1	0	0	0	0	0	1.7
Gray Fox	Urocyon cinereoargenteus	Nycticeius humeralis	0	active	162.538	310.55	-3.4	1.31103	8.4659	Medium	1	1	1	0	0	0	0	1	0	0	0	0	0	1.7
Bush dog	Speothos venaticus	Nyctinomops ssp.	0	active	162.538	310.55	-1.4	1.38629	8.69951	Medium	1	1	1	0	0	0	0	1	1	0	0	0	0	1.7
South american coati	Nasua nasua	Nyctinomops ssp.	0	active	162.538	309.55	-0.4	1.38629	8.4659	Medium	1	0	1	0	0	0	0	1	1	0	0	0	0	1.7
Bush dog	Speothos venaticus	Puerto Rico/Dominican Republic mongoose	0	active	110.723	310.55	2.4	1.38629	8.69951	Medium	0	1	1	0	0	0	0	1	0	0	0	0	0	1.6
Striped-necked mongoose	Herpestes vitticollis	Grenada mongoose	0	active	22.82	312.95	0	0.916291	7.71869	Medium	0	0	0	0	0	1	0	1	0	0	0	0	0	1.6
Bush dog	Speothos venaticus	India mongoose	0	active	110.723	310.55	2.4	1.38629	8.69951	Medium	0	1	1	0	0	0	0	0	0	0	0	1	0	1.6
Bush dog	Speothos venaticus	Africa mongoose	0	active	110.723	310.55	2.4	1.38629	8.69951	Medium	0	1	1	0	0	0	0	0	0	0	1	0	0	1.6
Raccoon	Procyon lotor	Texas gray fox	0	anthropogenic extinction	90.2	311.15	0.7	1.11841	8.69951	Medium	0	1	0	0	0	0	0	1	0	0	0	0	0	1.6
Otter	Lontra canadensis	Texas gray fox	0	anthropogenic extinction	90.2	311.55	0.3	0.982078	9.10498	Medium	0	1	0	0	0	0	0	1	0	0	0	0	0	1.6
Raccoon	Procyon lotor	Arizona/Mexico gray fox	0	active	90.2	311.15	0.7	1.11841	8.69951	Medium	0	1	0	0	0	0	0	1	0	0	0	0	0	1.6
Otter	Lontra canadensis	Arizona/Mexico gray fox	0	active	90.2	311.55	0.3	0.982078	9.10498	Medium	0	1	0	0	0	0	0	1	0	0	0	0	0	1.6
Rat	Rattus rattus	Yucatan coati	0	active	188	311.15	0.6	2.48491	5.29832	High	1	1	1	1	1	1	1	1	0	0	0	0	0	1.6
Least weasel	Mustela nivalis	Yucatan coati	0	active	56.7533	312.45	-0.7	1.60944	3.84802	High	1	1	0	1	1	1	0	1	0	0	0	0	0	1.6
Geoffroy's cat	Leopardus geoffroyi	Brazil crab-eating fox	0	active	110.723	311.35	-5.68434e-14	0.693147	8.29405	High	0	0	1	0	0	0	0	0	1	0	0	0	0	1.6
Fossa	Cryptoprocta ferox	Bat-eared fox	0	active	110.723	310.55	1.3	1.09861	9.15905	Medium	0	0	0	0	1	0	0	0	0	0	1	0	0	1.6
Pardine genet	Genetta pardina	Bat-eared fox	0	active	110.723	310.15	1.7	0.916291	7.6009	High	0	0	0	0	1	0	0	0	0	0	1	0	0	1.6
Pardine genet	Genetta pardina	Canine-associated	0	active	110.723	310.15	1.7	0.916291	7.6009	High	0	0	0	0	1	0	0	1	1	1	1	1	1	1.6
Otter	Lontra canadensis	Arctic fox	0	active	90.2	311.55	0.2	0.982078	9.10498	Medium	0	1	0	0	0	0	0	1	0	1	0	1	0	1.6
Caracal	Caracal caracal	Golden jackal	0	active	110.723	312.35	-0.4	1.09861	9.68034	Medium	0	0	0	0	1	1	0	0	0	1	0	1	0	1.6
European mink	Mustela lutreola	Golden jackal	0	active	90.2	312.45	-0.5	1.38629	6.38012	High	0	0	0	1	0	0	0	0	0	1	0	1	0	1.6
Egyptian mongoose	Herpestes ichneumon	Eurasian gray wolf	0	natural extinction	110.723	312.95	-1.5	1.09861	7.69621	High	0	0	0	1	1	1	0	0	0	1	0	1	0	1.6
Jungle cat	Felis chaus	Black-backed jackal	0	active	110.723	311.25	-0.1	1.09861	9.21034	Medium	0	0	0	1	1	1	0	0	0	0	1	0	0	1.6
Marsh mongoose	Atilax paludinosus	Black-backed jackal	0	active	110.723	310.55	0.6	0.693147	8.10168	High	0	0	0	0	1	0	0	0	0	0	1	0	0	1.6
Egyptian mongoose	Herpestes ichneumon	Black-backed jackal	0	active	110.723	312.95	-1.8	1.09861	7.69621	High	0	0	0	1	1	1	0	0	0	0	1	0	0	1.6
Honey badger	Mellivora capensis	Black-backed jackal	0	active	90.2	309.45	1.7	0.693147	9.21034	Medium	0	0	0	0	1	1	0	0	0	0	1	0	0	1.6
Jungle cat	Felis chaus	Side-striped jackal	0	active	110.723	311.25	-0.1	1.09861	9.21034	Medium	0	0	0	1	1	1	0	0	0	0	1	0	0	1.6
Marsh mongoose	Atilax paludinosus	Side-striped jackal	0	active	110.723	310.55	0.6	0.693147	8.10168	High	0	0	0	0	1	0	0	0	0	0	1	0	0	1.6
Egyptian mongoose	Herpestes ichneumon	Side-striped jackal	0	active	110.723	312.95	-1.8	1.09861	7.69621	High	0	0	0	1	1	1	0	0	0	0	1	0	0	1.6
Honey badger	Mellivora capensis	Side-striped jackal	0	active	90.2	309.45	1.7	0.693147	9.21034	Medium	0	0	0	0	1	1	0	0	0	0	1	0	0	1.6
Jungle cat	Felis chaus	Raccoon dog-associated variants	0	active	110.723	311.25	-0.1	1.09861	9.21034	Medium	0	0	0	1	1	1	0	0	0	1	0	1	0	1.6
Short-tailed mongoose	Herpestes brachyurus	Raccoon dog-associated variants	0	active	110.723	312.95	-1.8	1.25276	7.25425	High	0	0	0	0	0	1	0	0	0	1	0	1	0	1.6
Egyptian mongoose	Herpestes ichneumon	Raccoon dog-associated variants	0	active	110.723	312.95	-1.8	1.09861	7.69621	High	0	0	0	1	1	1	0	0	0	1	0	1	0	1.6
Honey badger	Mellivora capensis	Raccoon dog-associated variants	0	active	90.2	309.45	1.7	0.693147	9.21034	Medium	0	0	0	0	1	1	0	0	0	1	0	1	0	1.6
Large indian civet	Viverra zibetha	Raccoon dog-associated variants	0	active	110.723	311.15	0	1.09861	9.21034	Medium	0	0	0	0	0	1	0	0	0	1	0	1	0	1.6
Muskrat	Ondatra zibethicus	TX/MX Coyote	0	anthropogenic extinction	188	310.55	-0.4	1.90211	7.21671	High	0	1	0	0	0	0	0	1	0	0	0	0	0	1.6
Island gray fox	Urocyon littoralis	Central Mexico skunk	0	active	90.2	310.55	-1	0.955511	7.5447	Medium	1	1	0	0	0	0	0	1	0	0	0	0	0	1.6
Long-tailed weasel	Mustela frenata	Central Mexico skunk	0	active	64.7082	312.15	-2.6	1.82455	5.01463	Medium	1	1	1	0	0	0	0	1	0	0	0	0	0	1.6
Raccoon	Procyon lotor	California gray fox	0	abortive	90.2	311.15	0.7	1.11841	8.69951	Medium	0	1	0	0	0	0	0	1	0	0	0	0	0	1.6
Otter	Lontra canadensis	California gray fox	0	abortive	90.2	311.55	0.3	0.982078	9.10498	Medium	0	1	0	0	0	0	0	1	0	0	0	0	0	1.6
Rat	Rattus rattus	Oregon gray fox	0	abortive	188	311.15	0.7	2.48491	5.29832	High	1	1	1	1	1	1	1	1	0	0	0	0	0	1.6
Raccoon	Procyon lotor	Maine gray fox	0	emerging	90.2	311.15	0.7	1.11841	8.69951	Medium	0	1	0	0	0	0	0	1	0	0	0	0	0	1.6
Otter	Lontra canadensis	Maine gray fox	0	emerging	90.2	311.55	0.3	0.982078	9.10498	Medium	0	1	0	0	0	0	0	1	0	0	0	0	0	1.6
Raccoon	Procyon lotor	Flagstaff Gray fox	0	abortive	90.2	311.15	0.7	1.11841	8.69951	Medium	0	1	0	0	0	0	0	1	0	0	0	0	0	1.6
Otter	Lontra canadensis	Flagstaff Gray fox	0	abortive	90.2	311.55	0.3	0.982078	9.10498	Medium	0	1	0	0	0	0	0	1	0	0	0	0	0	1.6
Raccoon	Procyon lotor	North American red fox	0	natural extinction	90.2	311.15	0.7	1.11841	8.69951	Medium	0	1	0	0	0	0	0	1	0	0	0	0	0	1.6
Otter	Lontra canadensis	North American red fox	0	natural extinction	90.2	311.55	0.3	0.982078	9.10498	Medium	0	1	0	0	0	0	0	1	0	0	0	0	0	1.6
Raccoon	Procyon lotor	Ontario red fox	0	anthropogenic extinction	90.2	311.15	0.7	1.11841	8.69951	Medium	0	1	0	0	0	0	0	1	0	0	0	0	0	1.6
Otter	Lontra canadensis	Ontario red fox	0	anthropogenic extinction	90.2	311.55	0.3	0.982078	9.10498	Medium	0	1	0	0	0	0	0	1	0	0	0	0	0	1.6
Red fox	Vulpes vulpes	Lasiurus cinereus	0	active	162.538	311.85	-3.9	1.52388	8.32644	Medium	1	1	0	1	1	1	0	1	1	0	0	0	0	1.6
Argentinian gray fox	Lycalopex griseus	Lasiurus cinereus	0	active	162.538	310.55	-2.6	1.43508	8.29155	Medium	1	0	1	0	0	0	0	1	1	0	0	0	0	1.6
Otter	Lontra canadensis	Myotis lucifugus	0	active	162.538	311.55	-6.4	0.982078	9.10498	Medium	1	1	0	0	0	0	0	1	0	0	0	0	0	1.6
Swift fox	Vulpes velox	Myotis lucifugus	0	active	162.538	311.67	-6.52	1.50408	7.78322	Medium	1	1	0	0	0	0	0	1	0	0	0	0	0	1.6
Hooded skunk	Mephitis macroura	Myotis lucifugus	0	active	162.538	309.6	-4.45	1.66771	6.87213	Medium	1	1	0	0	0	0	0	1	0	0	0	0	0	1.6
Hoary marmot	Marmota caligata	Myotis lucifugus	0	active	188	309.9	-4.75	1.43508	8.36637	Medium	1	1	0	0	0	0	0	1	0	0	0	0	0	1.6
Argentinian gray fox	Lycalopex griseus	Desmodus rotundus	0	active	162.538	310.55	-2.4	1.43508	8.29155	Medium	1	0	1	0	0	0	0	1	1	0	0	0	0	1.6
Groundhog	Marmota monax	Lasiurus xanthinus	0	active	188	310.15	-4.5	1.50408	8.29405	Medium	1	1	0	0	0	0	0	1	0	0	0	0	0	1.6
Cat	Felis catus	Lasiurus xanthinus	0	active	162.538	311.25	-5.6	1.30833	8.26873	Medium	1	1	1	1	1	1	1	1	0	0	0	0	0	1.6
Coati	Nasua narica	Lasiurus xanthinus	0	active	162.538	311.75	-6.1	1.38629	8.22951	Medium	1	1	1	0	0	0	0	1	0	0	0	0	0	1.6
Groundhog	Marmota monax	Lasiurus intermedius	0	active	188	310.15	-4.5	1.50408	8.29405	Medium	1	1	0	0	0	0	0	1	0	0	0	0	0	1.6
Cat	Felis catus	Lasiurus intermedius	0	active	162.538	311.25	-5.6	1.30833	8.26873	Medium	1	1	1	1	1	1	1	1	0	0	0	0	0	1.6
Coati	Nasua narica	Lasiurus intermedius	0	active	162.538	311.75	-6.1	1.38629	8.22951	Medium	1	1	1	0	0	0	0	1	0	0	0	0	0	1.6
Yellow-bellied marmot	Marmota flaviventris	Lasiurus noctivagans	0	active	188	309.65	-5.5	1.38629	8.16052	Medium	1	1	0	0	0	0	0	1	0	0	0	0	0	1.6
Hog-nosed skunk	Conepatus leuconotus	Pipistrellus hesperus	0	active	162.538	309.15	-5.7	1.22378	7.54961	Medium	1	1	0	0	0	0	0	1	0	0	0	0	0	1.6
Neotropical river otter	Lontra longicaudis	Pipistrellus hesperus	0	active	162.538	311.55	-8.1	0.916291	8.92266	Medium	1	1	1	0	0	0	0	1	0	0	0	0	0	1.6
Franklin's ground squirrel	Poliocitellus franklinii	Pipistrellus hesperus	0	active	188	308.15	-4.7	2.0149	6.12905	Medium	1	1	0	0	0	0	0	1	0	0	0	0	0	1.6
Nine-banded armadillo	Dasypus novemcinctus	ApV	0	active	197.8	307.65	-0.5	1.38629	8.6125	Medium	1	1	1	0	0	0	0	1	0	0	0	0	0	1.6
Otter	Lontra canadensis	Myotis californicus	0	active	162.538	311.55	-6.4	0.982078	9.10498	Medium	1	1	0	0	0	0	0	1	0	0	0	0	0	1.6
Swift fox	Vulpes velox	Myotis californicus	0	active	162.538	311.67	-6.52	1.50408	7.78322	Medium	1	1	0	0	0	0	0	1	0	0	0	0	0	1.6
Hooded skunk	Mephitis macroura	Myotis californicus	0	active	162.538	309.6	-4.45	1.66771	6.87213	Medium	1	1	0	0	0	0	0	1	0	0	0	0	0	1.6
Hoary marmot	Marmota caligata	Myotis californicus	0	active	188	309.9	-4.75	1.43508	8.36637	Medium	1	1	0	0	0	0	0	1	0	0	0	0	0	1.6
Otter	Lontra canadensis	Myotis evotis	0	active	162.538	311.55	-6.4	0.982078	9.10498	Medium	1	1	0	0	0	0	0	1	0	0	0	0	0	1.6
Swift fox	Vulpes velox	Myotis evotis	0	active	162.538	311.67	-6.52	1.50408	7.78322	Medium	1	1	0	0	0	0	0	1	0	0	0	0	0	1.6
Hooded skunk	Mephitis macroura	Myotis evotis	0	active	162.538	309.6	-4.45	1.66771	6.87213	Medium	1	1	0	0	0	0	0	1	0	0	0	0	0	1.6
Hoary marmot	Marmota caligata	Myotis evotis	0	active	188	309.9	-4.75	1.43508	8.36637	Medium	1	1	0	0	0	0	0	1	0	0	0	0	0	1.6
Otter	Lontra canadensis	Myotis keenii	0	active	162.538	311.55	-6.4	0.982078	9.10498	Medium	1	1	0	0	0	0	0	1	0	0	0	0	0	1.6
Swift fox	Vulpes velox	Myotis keenii	0	active	162.538	311.67	-6.52	1.50408	7.78322	Medium	1	1	0	0	0	0	0	1	0	0	0	0	0	1.6
Hooded skunk	Mephitis macroura	Myotis keenii	0	active	162.538	309.6	-4.45	1.66771	6.87213	Medium	1	1	0	0	0	0	0	1	0	0	0	0	0	1.6
Hoary marmot	Marmota caligata	Myotis keenii	0	active	188	309.9	-4.75	1.43508	8.36637	Medium	1	1	0	0	0	0	0	1	0	0	0	0	0	1.6
Otter	Lontra canadensis	Myotis leibii	0	active	162.538	311.55	-6.4	0.982078	9.10498	Medium	1	1	0	0	0	0	0	1	0	0	0	0	0	1.6
Swift fox	Vulpes velox	Myotis leibii	0	active	162.538	311.67	-6.52	1.50408	7.78322	Medium	1	1	0	0	0	0	0	1	0	0	0	0	0	1.6
Hooded skunk	Mephitis macroura	Myotis leibii	0	active	162.538	309.6	-4.45	1.66771	6.87213	Medium	1	1	0	0	0	0	0	1	0	0	0	0	0	1.6
Hoary marmot	Marmota caligata	Myotis leibii	0	active	188	309.9	-4.75	1.43508	8.36637	Medium	1	1	0	0	0	0	0	1	0	0	0	0	0	1.6
Otter	Lontra canadensis	Myotis septentrionalis	0	active	162.538	311.55	-6.4	0.982078	9.10498	Medium	1	1	0	0	0	0	0	1	0	0	0	0	0	1.6
Swift fox	Vulpes velox	Myotis septentrionalis	0	active	162.538	311.67	-6.52	1.50408	7.78322	Medium	1	1	0	0	0	0	0	1	0	0	0	0	0	1.6
Hooded skunk	Mephitis macroura	Myotis septentrionalis	0	active	162.538	309.6	-4.45	1.66771	6.87213	Medium	1	1	0	0	0	0	0	1	0	0	0	0	0	1.6
Hoary marmot	Marmota caligata	Myotis septentrionalis	0	active	188	309.9	-4.75	1.43508	8.36637	Medium	1	1	0	0	0	0	0	1	0	0	0	0	0	1.6
Nine-banded armadillo	Dasypus novemcinctus	Nycticeius humeralis	0	active	197.8	307.65	-0.5	1.38629	8.6125	Medium	1	1	1	0	0	0	0	1	0	0	0	0	0	1.6
Neotropical river otter	Lontra longicaudis	Histiotus sp.	0	active	162.538	311.55	-8.1	0.916291	8.92266	Medium	1	1	1	0	0	0	0	0	1	0	0	0	0	1.6
Black-footed ferret	Mustela nigripes	Texas gray fox	0	anthropogenic extinction	90.2	312.45	-0.6	1.09861	6.92854	High	0	1	0	0	0	0	0	1	0	0	0	0	0	1.5
Black-footed ferret	Mustela nigripes	Arizona/Mexico gray fox	0	active	90.2	312.45	-0.6	1.09861	6.92854	High	0	1	0	0	0	0	0	1	0	0	0	0	0	1.5
Long-tailed weasel	Mustela frenata	Brazil crab-eating fox	0	active	90.2	312.15	-0.8	1.82455	5.01463	High	0	1	1	0	0	0	0	0	1	0	0	0	0	1.5
Seven-banded armadillo	Dasypus septemcinctus	Brazil crab-eating fox	0	active	197.8	307.65	3.7	1.79176	7.29641	High	0	0	1	0	0	0	0	0	1	0	0	0	0	1.5
Nutria	Myocastor coypus	Brazil crab-eating fox	0	active	188	307.75	3.6	1.79176	8.96827	Medium	0	0	1	0	0	0	0	0	1	0	0	0	0	1.5
Egyptian mongoose	Herpestes ichneumon	Bat-eared fox	0	active	110.723	312.95	-1.1	1.09861	7.69621	High	0	0	0	1	1	1	0	0	0	0	1	0	0	1.5
Honey badger	Mellivora capensis	Bat-eared fox	0	active	90.2	309.45	2.4	0.693147	9.21034	Medium	0	0	0	0	1	1	0	0	0	0	1	0	0	1.5
Panther genet	Genetta maculata	Bat-eared fox	0	active	110.723	310.15	1.7	0.832909	7.70751	High	0	0	0	0	1	0	0	0	0	0	1	0	0	1.5
Large-spotted genet	Genetta tigrina	Bat-eared fox	0	active	110.723	310.15	1.7	0.916291	7.50659	High	0	0	0	0	1	0	0	0	0	0	1	0	0	1.5
Egyptian mongoose	Herpestes ichneumon	Eurasian red fox	0	near anthropogenic extinction	110.723	312.95	-1.1	1.09861	7.69621	High	0	0	0	1	1	1	0	0	0	1	0	1	0	1.5
Honey badger	Mellivora capensis	Eurasian red fox	0	near anthropogenic extinction	90.2	309.45	2.4	0.693147	9.21034	Medium	0	0	0	0	1	1	0	0	0	1	0	1	0	1.5
Large indian civet	Viverra zibetha	Eurasian red fox	0	near anthropogenic extinction	110.723	311.15	0.7	1.09861	9.21034	Medium	0	0	0	0	0	1	0	0	0	1	0	1	0	1.5
Geoffroy's cat	Leopardus geoffroyi	Canine-associated	0	active	110.723	311.35	0.5	0.693147	8.29405	High	0	0	1	0	0	0	0	1	1	1	1	1	1	1.5
Egyptian mongoose	Herpestes ichneumon	Canine-associated	0	active	110.723	312.95	-1.1	1.09861	7.69621	High	0	0	0	1	1	1	0	1	1	1	1	1	1	1.5
Black-footed ferret	Mustela nigripes	Canine-associated	0	active	90.2	312.45	-0.6	1.09861	6.92854	High	0	1	0	0	0	0	0	1	1	1	1	1	1	1.5
Panther genet	Genetta maculata	Canine-associated	0	active	110.723	310.15	1.7	0.832909	7.70751	High	0	0	0	0	1	0	0	1	1	1	1	1	1	1.5
Large-spotted genet	Genetta tigrina	Canine-associated	0	active	110.723	310.15	1.7	0.916291	7.50659	High	0	0	0	0	1	0	0	1	1	1	1	1	1	1.5
Jungle cat	Felis chaus	Arctic fox	0	active	110.723	311.25	0.5	1.09861	9.21034	Medium	0	0	0	1	1	1	0	1	0	1	0	1	0	1.5
Short-tailed mongoose	Herpestes brachyurus	Arctic fox	0	active	110.723	312.95	-1.2	1.25276	7.25425	High	0	0	0	0	0	1	0	1	0	1	0	1	0	1.5
Egyptian mongoose	Herpestes ichneumon	Arctic fox	0	active	110.723	312.95	-1.2	1.09861	7.69621	High	0	0	0	1	1	1	0	1	0	1	0	1	0	1.5
Honey badger	Mellivora capensis	Arctic fox	0	active	90.2	309.45	2.3	0.693147	9.21034	Medium	0	0	0	0	1	1	0	1	0	1	0	1	0	1.5
Long-tailed weasel	Mustela frenata	Arctic fox	0	active	90.2	312.15	-0.4	1.82455	5.01463	High	0	1	1	0	0	0	0	1	0	1	0	1	0	1.5
Black-footed ferret	Mustela nigripes	Arctic fox	0	active	90.2	312.45	-0.7	1.09861	6.92854	High	0	1	0	0	0	0	0	1	0	1	0	1	0	1.5
Large indian civet	Viverra zibetha	Arctic fox	0	active	110.723	311.15	0.6	1.09861	9.21034	Medium	0	0	0	0	0	1	0	1	0	1	0	1	0	1.5
Egyptian mongoose	Herpestes ichneumon	Golden jackal	0	active	110.723	312.95	-1	1.09861	7.69621	High	0	0	0	1	1	1	0	0	0	1	0	1	0	1.5
Honey badger	Mellivora capensis	Golden jackal	0	active	90.2	309.45	2.5	0.693147	9.21034	Medium	0	0	0	0	1	1	0	0	0	1	0	1	0	1.5
Western roe deer	Capreolus capreolus	Eurasian gray wolf	0	natural extinction	150.796	311.15	0.3	0.470004	9.98353	High	0	0	0	1	0	1	0	0	0	1	0	1	0	1.5
Short-tailed mongoose	Herpestes brachyurus	Eurasian gray wolf	0	natural extinction	110.723	312.95	-1.5	1.25276	7.25425	High	0	0	0	0	0	1	0	0	0	1	0	1	0	1.5
Oriental small-clawed otter	Aonyx cinereus	Eurasian gray wolf	0	natural extinction	90.2	309.45	2	0.350657	8.00637	High	0	0	0	0	0	1	0	0	0	1	0	1	0	1.5
Aardwolf	Proteles cristata	Black-backed jackal	0	active	110.723	309.55	1.6	0.916291	9.21034	Medium	0	0	0	0	1	0	0	0	0	0	1	0	0	1.5
Aardwolf	Proteles cristata	Side-striped jackal	0	active	110.723	309.55	1.6	0.916291	9.21034	Medium	0	0	0	0	1	0	0	0	0	0	1	0	0	1.5
Wild cat	Felis silvestris	Raccoon dog-associated variants	0	active	110.723	311.25	-0.1	1.30833	8.6125	Medium	0	0	0	1	0	1	0	0	0	1	0	1	0	1.5
Crab-eating mongoose	Herpestes urva	Raccoon dog-associated variants	0	active	110.723	312.95	-1.8	1.09861	7.53005	High	0	0	0	0	0	1	0	0	0	1	0	1	0	1.5
Oriental small-clawed otter	Aonyx cinereus	Raccoon dog-associated variants	0	active	90.2	309.45	1.7	0.350657	8.00637	High	0	0	0	0	0	1	0	0	0	1	0	1	0	1.5
Ermine	Mustela erminea	TX/MX Coyote	0	anthropogenic extinction	90.2	312.75	-2.6	1.9125	4.7032	High	0	1	0	1	0	1	0	1	0	0	0	0	0	1.5
Cat	Felis catus	Baja California skunk	0	active	110.723	311.25	-1.7	1.30833	8.26873	Medium	0	1	1	1	1	1	1	1	0	0	0	0	0	1.5
Cat	Felis catus	Sonora skunk	0	active	110.723	311.25	-1.7	1.30833	8.26873	Medium	0	1	1	1	1	1	1	1	0	0	0	0	0	1.5
Little spotted cat	Leopardus tigrinus	South Central skunk	0	active	110.723	311.35	-1.7	0.405465	7.71869	High	1	1	1	0	0	0	0	1	0	0	0	0	0	1.5
Olingo	Bassaricyon gabbii	South Central skunk	0	active	64.7082	310.65	-1	0	7.11883	High	1	1	0	0	0	0	0	1	0	0	0	0	0	1.5
Eastern cottontail	Sylvilagus floridanus	South Central skunk	0	active	188	311.45	-1.8	1.60944	7.04752	High	1	1	1	0	0	0	0	1	0	0	0	0	0	1.5
Little spotted cat	Leopardus tigrinus	Flagstaff skunk	0	intermittent	110.723	311.35	-1.7	0.405465	7.71869	High	1	1	1	0	0	0	0	1	0	0	0	0	0	1.5
Olingo	Bassaricyon gabbii	Flagstaff skunk	0	intermittent	64.7082	310.65	-1	0	7.11883	High	1	1	0	0	0	0	0	1	0	0	0	0	0	1.5
Eastern cottontail	Sylvilagus floridanus	Flagstaff skunk	0	intermittent	188	311.45	-1.8	1.60944	7.04752	High	1	1	1	0	0	0	0	1	0	0	0	0	0	1.5
Black-footed ferret	Mustela nigripes	California gray fox	0	abortive	90.2	312.45	-0.6	1.09861	6.92854	High	0	1	0	0	0	0	0	1	0	0	0	0	0	1.5
Kinkajou	Potos flavus	Oregon gray fox	0	abortive	90.2	309.25	2.6	0	8.00637	High	1	1	1	0	0	0	0	1	0	0	0	0	0	1.5
Black-footed ferret	Mustela nigripes	Maine gray fox	0	emerging	90.2	312.45	-0.6	1.09861	6.92854	High	0	1	0	0	0	0	0	1	0	0	0	0	0	1.5
Black-footed ferret	Mustela nigripes	Flagstaff Gray fox	0	abortive	90.2	312.45	-0.6	1.09861	6.92854	High	0	1	0	0	0	0	0	1	0	0	0	0	0	1.5
Black-footed ferret	Mustela nigripes	North American red fox	0	natural extinction	90.2	312.45	-0.6	1.09861	6.92854	High	0	1	0	0	0	0	0	1	0	0	0	0	0	1.5
Black-footed ferret	Mustela nigripes	Ontario red fox	0	anthropogenic extinction	90.2	312.45	-0.6	1.09861	6.92854	High	0	1	0	0	0	0	0	1	0	0	0	0	0	1.5
Egyptian mongoose	Herpestes ichneumon	Turkey red fox	0	abortive	110.723	312.95	-1.1	1.09861	7.69621	High	0	0	0	1	1	1	0	0	0	1	0	1	0	1.5
Honey badger	Mellivora capensis	Turkey red fox	0	abortive	90.2	309.45	2.4	0.693147	9.21034	Medium	0	0	0	0	1	1	0	0	0	1	0	1	0	1.5
Large indian civet	Viverra zibetha	Turkey red fox	0	abortive	110.723	311.15	0.7	1.09861	9.21034	Medium	0	0	0	0	0	1	0	0	0	1	0	1	0	1.5
Geoffroy's cat	Leopardus geoffroyi	Brazil Hoary fox	0	active	110.723	311.35	0.5	0.693147	8.29405	High	0	0	1	0	0	0	0	0	1	0	0	0	0	1.5
Gray Fox	Urocyon cinereoargenteus	Lasiurus cinereus	0	active	162.538	310.55	-2.6	1.31103	8.4659	Medium	1	1	1	0	0	0	0	1	1	0	0	0	0	1.5
Bobcat	Lynx rufus	Myotis lucifugus	0	active	162.538	312.35	-7.2	1.01523	9.05952	Medium	1	1	0	0	0	0	0	1	0	0	0	0	0	1.5
Muskrat	Ondatra zibethicus	Myotis lucifugus	0	active	188	310.55	-5.4	1.90211	7.21671	Medium	1	1	0	0	0	0	0	1	0	0	0	0	0	1.5
Red fox	Vulpes vulpes	Desmodus rotundus	0	active	162.538	311.85	-3.7	1.52388	8.32644	Medium	1	1	0	1	1	1	0	1	1	0	0	0	0	1.5
Red fox	Vulpes vulpes	Lasiurus seminolus	0	active	162.538	311.85	-3.6	1.52388	8.32644	Medium	1	1	0	1	1	1	0	1	0	0	0	0	0	1.5
Raccoon	Procyon lotor	Lasiurus xanthinus	0	active	162.538	311.15	-5.5	1.11841	8.69951	Medium	1	1	0	0	0	0	0	1	0	0	0	0	0	1.5
Otter	Lontra canadensis	Lasiurus xanthinus	0	active	162.538	311.55	-5.9	0.982078	9.10498	Medium	1	1	0	0	0	0	0	1	0	0	0	0	0	1.5
Swift fox	Vulpes velox	Lasiurus xanthinus	0	active	162.538	311.67	-6.02	1.50408	7.78322	Medium	1	1	0	0	0	0	0	1	0	0	0	0	0	1.5
Hooded skunk	Mephitis macroura	Lasiurus xanthinus	0	active	162.538	309.6	-3.95	1.66771	6.87213	Medium	1	1	0	0	0	0	0	1	0	0	0	0	0	1.5
Hoary marmot	Marmota caligata	Lasiurus xanthinus	0	active	188	309.9	-4.25	1.43508	8.36637	Medium	1	1	0	0	0	0	0	1	0	0	0	0	0	1.5
Raccoon	Procyon lotor	Lasiurus intermedius	0	active	162.538	311.15	-5.5	1.11841	8.69951	Medium	1	1	0	0	0	0	0	1	0	0	0	0	0	1.5
Otter	Lontra canadensis	Lasiurus intermedius	0	active	162.538	311.55	-5.9	0.982078	9.10498	Medium	1	1	0	0	0	0	0	1	0	0	0	0	0	1.5
Swift fox	Vulpes velox	Lasiurus intermedius	0	active	162.538	311.67	-6.02	1.50408	7.78322	Medium	1	1	0	0	0	0	0	1	0	0	0	0	0	1.5
Hooded skunk	Mephitis macroura	Lasiurus intermedius	0	active	162.538	309.6	-3.95	1.66771	6.87213	Medium	1	1	0	0	0	0	0	1	0	0	0	0	0	1.5
Hoary marmot	Marmota caligata	Lasiurus intermedius	0	active	188	309.9	-4.25	1.43508	8.36637	Medium	1	1	0	0	0	0	0	1	0	0	0	0	0	1.5
Neotropical river otter	Lontra longicaudis	Lasiurus noctivagans	0	active	162.538	311.55	-7.4	0.916291	8.92266	Medium	1	1	1	0	0	0	0	1	0	0	0	0	0	1.5
Argentinian gray fox	Lycalopex griseus	Pipistrellus subflavus	0	active	162.538	310.55	-2	1.43508	8.29155	Medium	1	0	1	0	0	0	0	1	1	0	0	0	0	1.5
Groundhog	Marmota monax	Myotis yumanensis	0	active	188	310.15	-4	1.50408	8.29405	Medium	1	1	0	0	0	0	0	1	0	0	0	0	0	1.5
Cat	Felis catus	Myotis yumanensis	0	active	162.538	311.25	-5.1	1.30833	8.26873	Medium	1	1	1	1	1	1	1	1	0	0	0	0	0	1.5
Coati	Nasua narica	Myotis yumanensis	0	active	162.538	311.75	-5.6	1.38629	8.22951	Medium	1	1	1	0	0	0	0	1	0	0	0	0	0	1.5
American badger	Taxidea taxus	ApV	0	active	162.538	311.15	-4	1.09861	8.9872	Medium	1	1	0	0	0	0	0	1	0	0	0	0	0	1.5
Crab-eating raccoon	Procyon cancrivorus	ApV	0	active	162.538	310.15	-3	1.09861	8.74353	Medium	1	1	1	0	0	0	0	1	0	0	0	0	0	1.5
Red fox	Vulpes vulpes	Macrophyllum macrophyllum	0	active	162.538	311.85	-3.7	1.52388	8.32644	Medium	1	1	0	1	1	1	0	1	0	0	0	0	0	1.5
Bobcat	Lynx rufus	Myotis californicus	0	active	162.538	312.35	-7.2	1.01523	9.05952	Medium	1	1	0	0	0	0	0	1	0	0	0	0	0	1.5
Muskrat	Ondatra zibethicus	Myotis californicus	0	active	188	310.55	-5.4	1.90211	7.21671	Medium	1	1	0	0	0	0	0	1	0	0	0	0	0	1.5
Bobcat	Lynx rufus	Myotis evotis	0	active	162.538	312.35	-7.2	1.01523	9.05952	Medium	1	1	0	0	0	0	0	1	0	0	0	0	0	1.5
Muskrat	Ondatra zibethicus	Myotis evotis	0	active	188	310.55	-5.4	1.90211	7.21671	Medium	1	1	0	0	0	0	0	1	0	0	0	0	0	1.5
Bobcat	Lynx rufus	Myotis keenii	0	active	162.538	312.35	-7.2	1.01523	9.05952	Medium	1	1	0	0	0	0	0	1	0	0	0	0	0	1.5
Muskrat	Ondatra zibethicus	Myotis keenii	0	active	188	310.55	-5.4	1.90211	7.21671	Medium	1	1	0	0	0	0	0	1	0	0	0	0	0	1.5
Bobcat	Lynx rufus	Myotis leibii	0	active	162.538	312.35	-7.2	1.01523	9.05952	Medium	1	1	0	0	0	0	0	1	0	0	0	0	0	1.5
Muskrat	Ondatra zibethicus	Myotis leibii	0	active	188	310.55	-5.4	1.90211	7.21671	Medium	1	1	0	0	0	0	0	1	0	0	0	0	0	1.5
Bobcat	Lynx rufus	Myotis septentrionalis	0	active	162.538	312.35	-7.2	1.01523	9.05952	Medium	1	1	0	0	0	0	0	1	0	0	0	0	0	1.5
Muskrat	Ondatra zibethicus	Myotis septentrionalis	0	active	188	310.55	-5.4	1.90211	7.21671	Medium	1	1	0	0	0	0	0	1	0	0	0	0	0	1.5
Groundhog	Marmota monax	Myotis thysanodes/evotis	0	active	188	310.15	-4	1.50408	8.29405	Medium	1	1	0	0	0	0	0	1	0	0	0	0	0	1.5
Cat	Felis catus	Myotis thysanodes/evotis	0	active	162.538	311.25	-5.1	1.30833	8.26873	Medium	1	1	1	1	1	1	1	1	0	0	0	0	0	1.5
Coati	Nasua narica	Myotis thysanodes/evotis	0	active	162.538	311.75	-5.6	1.38629	8.22951	Medium	1	1	1	0	0	0	0	1	0	0	0	0	0	1.5
Groundhog	Marmota monax	Myotis volans	0	active	188	310.15	-4	1.50408	8.29405	Medium	1	1	0	0	0	0	0	1	0	0	0	0	0	1.5
Cat	Felis catus	Myotis volans	0	active	162.538	311.25	-5.1	1.30833	8.26873	Medium	1	1	1	1	1	1	1	1	0	0	0	0	0	1.5
Coati	Nasua narica	Myotis volans	0	active	162.538	311.75	-5.6	1.38629	8.22951	Medium	1	1	1	0	0	0	0	1	0	0	0	0	0	1.5
Groundhog	Marmota monax	Mytois ciliolabrum	0	active	188	310.15	-4	1.50408	8.29405	Medium	1	1	0	0	0	0	0	1	0	0	0	0	0	1.5
Cat	Felis catus	Mytois ciliolabrum	0	active	162.538	311.25	-5.1	1.30833	8.26873	Medium	1	1	1	1	1	1	1	1	0	0	0	0	0	1.5
Coati	Nasua narica	Mytois ciliolabrum	0	active	162.538	311.75	-5.6	1.38629	8.22951	Medium	1	1	1	0	0	0	0	1	0	0	0	0	0	1.5
American badger	Taxidea taxus	Nycticeius humeralis	0	active	162.538	311.15	-4	1.09861	8.9872	Medium	1	1	0	0	0	0	0	1	0	0	0	0	0	1.5
Crab-eating raccoon	Procyon cancrivorus	Nycticeius humeralis	0	active	162.538	310.15	-3	1.09861	8.74353	Medium	1	1	1	0	0	0	0	1	0	0	0	0	0	1.5
Long-tailed weasel	Mustela frenata	Texas gray fox	0	anthropogenic extinction	90.2	312.15	-0.3	1.82455	5.01463	High	0	1	1	0	0	0	0	1	0	0	0	0	0	1.4
Long-tailed weasel	Mustela frenata	Arizona/Mexico gray fox	0	active	90.2	312.15	-0.3	1.82455	5.01463	High	0	1	1	0	0	0	0	1	0	0	0	0	0	1.4
Jungle cat	Felis chaus	Bat-eared fox	0	active	110.723	311.25	0.6	1.09861	9.21034	Medium	0	0	0	1	1	1	0	0	0	0	1	0	0	1.4
Aardwolf	Proteles cristata	Bat-eared fox	0	active	110.723	309.55	2.3	0.916291	9.21034	Medium	0	0	0	0	1	0	0	0	0	0	1	0	0	1.4
Jungle cat	Felis chaus	Eurasian red fox	0	near anthropogenic extinction	110.723	311.25	0.6	1.09861	9.21034	Medium	0	0	0	1	1	1	0	0	0	1	0	1	0	1.4
Wild cat	Felis silvestris	Eurasian red fox	0	near anthropogenic extinction	110.723	311.25	0.6	1.30833	8.6125	Medium	0	0	0	1	0	1	0	0	0	1	0	1	0	1.4
Short-tailed mongoose	Herpestes brachyurus	Eurasian red fox	0	near anthropogenic extinction	110.723	312.95	-1.1	1.25276	7.25425	High	0	0	0	0	0	1	0	0	0	1	0	1	0	1.4
Ocelot	Leopardus pardalis	Eastern raccoon	0	active	110.723	311.15	0	0.693147	9.08251	Medium	1	1	1	0	0	0	0	1	0	0	0	0	0	1.4
Polar bear	Ursus maritimus	Eastern raccoon	0	active	80.24	309.95	1.2	0.693147	13.0711	Low	1	1	0	1	0	1	0	1	0	0	0	0	0	1.4
Gunnison's prairie dog	Cynomys gunnisoni	Eastern raccoon	0	active	188	308.15	3	1.4816	6.80239	High	1	1	0	0	0	0	0	1	0	0	0	0	0	1.4
Black-tailed prairie dog	Cynomys ludovicianus	Eastern raccoon	0	active	188	308.15	3	1.38629	7.02554	High	1	1	0	0	0	0	0	1	0	0	0	0	0	1.4
Groundhog	Marmota monax	Canine-associated	0	active	188	310.15	1.7	1.50408	8.29405	High	0	1	0	0	0	0	0	1	1	1	1	1	1	1.4
Western roe deer	Capreolus capreolus	Canine-associated	0	active	150.796	311.15	0.7	0.470004	9.98353	High	0	0	0	1	0	1	0	1	1	1	1	1	1	1.4
Marsh mongoose	Atilax paludinosus	Canine-associated	0	active	110.723	310.55	1.3	0.693147	8.10168	High	0	0	0	0	1	0	0	1	1	1	1	1	1	1.4
Short-tailed mongoose	Herpestes brachyurus	Canine-associated	0	active	110.723	312.95	-1.1	1.25276	7.25425	High	0	0	0	0	0	1	0	1	1	1	1	1	1	1.4
Oriental small-clawed otter	Aonyx cinereus	Canine-associated	0	active	90.2	309.45	2.4	0.350657	8.00637	High	0	0	0	0	0	1	0	1	1	1	1	1	1	1.4
Long-tailed weasel	Mustela frenata	Canine-associated	0	active	90.2	312.15	-0.3	1.82455	5.01463	High	0	1	1	0	0	0	0	1	1	1	1	1	1	1.4
Seven-banded armadillo	Dasypus septemcinctus	Canine-associated	0	active	197.8	307.65	4.2	1.79176	7.29641	High	0	0	1	0	0	0	0	1	1	1	1	1	1	1.4
Hoary marmot	Marmota caligata	Canine-associated	0	active	188	309.9	1.95	1.43508	8.36637	High	0	1	0	0	0	0	0	1	1	1	1	1	1	1.4
Wild cat	Felis silvestris	Arctic fox	0	active	110.723	311.25	0.5	1.30833	8.6125	Medium	0	0	0	1	0	1	0	1	0	1	0	1	0	1.4
Oriental small-clawed otter	Aonyx cinereus	Arctic fox	0	active	90.2	309.45	2.3	0.350657	8.00637	High	0	0	0	0	0	1	0	1	0	1	0	1	0	1.4
Jungle cat	Felis chaus	Golden jackal	0	active	110.723	311.25	0.7	1.09861	9.21034	Medium	0	0	0	1	1	1	0	0	0	1	0	1	0	1.4
Short-tailed mongoose	Herpestes brachyurus	Golden jackal	0	active	110.723	312.95	-1	1.25276	7.25425	High	0	0	0	0	0	1	0	0	0	1	0	1	0	1.4
Oriental small-clawed otter	Aonyx cinereus	Golden jackal	0	active	90.2	309.45	2.5	0.350657	8.00637	High	0	0	0	0	0	1	0	0	0	1	0	1	0	1.4
Large indian civet	Viverra zibetha	Golden jackal	0	active	110.723	311.15	0.8	1.09861	9.21034	Medium	0	0	0	0	0	1	0	0	0	1	0	1	0	1.4
Crab-eating mongoose	Herpestes urva	Eurasian gray wolf	0	natural extinction	110.723	312.95	-1.5	1.09861	7.53005	High	0	0	0	0	0	1	0	0	0	1	0	1	0	1.4
Owston's palm civet	Chrotogale owstoni	Eurasian gray wolf	0	natural extinction	110.723	311.15	0.3	0.693147	8.08641	High	0	0	0	0	0	1	0	0	0	1	0	1	0	1.4
Large bamboo rat	Rhizomys sumatrensis	Eurasian gray wolf	0	natural extinction	188	308.15	3.3	1.38629	8.00637	High	0	0	0	0	0	1	0	0	0	1	0	1	0	1.4
African civet	Civettictis civetta	Black-backed jackal	0	active	110.723	311.15	0	0.916291	9.52272	Medium	0	0	0	0	1	0	0	0	0	0	1	0	0	1.4
African civet	Civettictis civetta	Side-striped jackal	0	active	110.723	311.15	0	0.916291	9.52272	Medium	0	0	0	0	1	0	0	0	0	0	1	0	0	1.4
Dog	Canis lupus	Raccoon dog-associated variants	0	active	24.568	311.45	-0.3	1.6864	10.1896	Low	0	1	1	1	1	1	1	0	0	1	0	1	0	1.4
Owston's palm civet	Chrotogale owstoni	Raccoon dog-associated variants	0	active	110.723	311.15	0	0.693147	8.08641	High	0	0	0	0	0	1	0	0	0	1	0	1	0	1.4
Large bamboo rat	Rhizomys sumatrensis	Raccoon dog-associated variants	0	active	188	308.15	3	1.38629	8.00637	High	0	0	0	0	0	1	0	0	0	1	0	1	0	1.4
Yellow-bellied marmot	Marmota flaviventris	TX/MX Coyote	0	anthropogenic extinction	188	309.65	0.5	1.38629	8.16052	High	0	1	0	0	0	0	0	1	0	0	0	0	0	1.4
Tayra	Eira barbara	Baja California skunk	0	active	64.7082	311.55	-2	0.693147	8.41183	Medium	0	1	1	0	0	0	0	1	0	0	0	0	0	1.4
Jaguarundi	Puma yagouaroundi	Central Mexico skunk	0	active	110.723	311.55	-2	0.693147	8.85367	Medium	1	1	1	0	0	0	0	1	0	0	0	0	0	1.4
Ermine	Mustela erminea	Central Mexico skunk	0	active	64.7082	312.75	-3.2	1.9125	4.7032	Medium	1	1	0	1	0	1	0	1	0	0	0	0	0	1.4
Tayra	Eira barbara	Sonora skunk	0	active	64.7082	311.55	-2	0.693147	8.41183	Medium	0	1	1	0	0	0	0	1	0	0	0	0	0	1.4
Cat	Felis catus	California skunk	0	active	110.723	311.25	-1.6	1.30833	8.26873	Medium	0	1	1	1	1	1	1	1	0	0	0	0	0	1.4
Lynx	Lynx canadensis	California skunk	0	active	110.723	312.35	-2.7	1.0043	9.22029	Medium	0	1	0	0	0	0	0	1	0	0	0	0	0	1.4
Tayra	Eira barbara	California skunk	0	active	64.7082	311.55	-1.9	0.693147	8.41183	Medium	0	1	1	0	0	0	0	1	0	0	0	0	0	1.4
Franklin's ground squirrel	Poliocitellus franklinii	California skunk	0	active	188	308.15	1.5	2.0149	6.12905	High	0	1	0	0	0	0	0	1	0	0	0	0	0	1.4
Richardson's ground squirrel	Urocitellus richardsonii	South Central skunk	0	active	188	308.58	1.07	1.80171	5.83627	High	1	1	0	0	0	0	0	1	0	0	0	0	0	1.4
Cat	Felis catus	North Central skunk	0	active	110.723	311.25	-1.6	1.30833	8.26873	Medium	0	1	1	1	1	1	1	1	0	0	0	0	0	1.4
Lynx	Lynx canadensis	North Central skunk	0	active	110.723	312.35	-2.7	1.0043	9.22029	Medium	0	1	0	0	0	0	0	1	0	0	0	0	0	1.4
Tayra	Eira barbara	North Central skunk	0	active	64.7082	311.55	-1.9	0.693147	8.41183	Medium	0	1	1	0	0	0	0	1	0	0	0	0	0	1.4
Franklin's ground squirrel	Poliocitellus franklinii	North Central skunk	0	active	188	308.15	1.5	2.0149	6.12905	High	0	1	0	0	0	0	0	1	0	0	0	0	0	1.4
Richardson's ground squirrel	Urocitellus richardsonii	Flagstaff skunk	0	intermittent	188	308.58	1.07	1.80171	5.83627	High	1	1	0	0	0	0	0	1	0	0	0	0	0	1.4
Long-tailed weasel	Mustela frenata	California gray fox	0	abortive	90.2	312.15	-0.3	1.82455	5.01463	High	0	1	1	0	0	0	0	1	0	0	0	0	0	1.4
Cacomistle	Bassariscus sumichrasti	Oregon gray fox	0	abortive	90.2	311.95	-0.1	0.693147	6.80239	High	1	1	0	0	0	0	0	1	0	0	0	0	0	1.4
Long-tailed weasel	Mustela frenata	Maine gray fox	0	emerging	90.2	312.15	-0.3	1.82455	5.01463	High	0	1	1	0	0	0	0	1	0	0	0	0	0	1.4
Long-tailed weasel	Mustela frenata	Flagstaff Gray fox	0	abortive	90.2	312.15	-0.3	1.82455	5.01463	High	0	1	1	0	0	0	0	1	0	0	0	0	0	1.4
Long-tailed weasel	Mustela frenata	North American red fox	0	natural extinction	90.2	312.15	-0.3	1.82455	5.01463	High	0	1	1	0	0	0	0	1	0	0	0	0	0	1.4
Long-tailed weasel	Mustela frenata	Ontario red fox	0	anthropogenic extinction	90.2	312.15	-0.3	1.82455	5.01463	High	0	1	1	0	0	0	0	1	0	0	0	0	0	1.4
Jungle cat	Felis chaus	Turkey red fox	0	abortive	110.723	311.25	0.6	1.09861	9.21034	Medium	0	0	0	1	1	1	0	0	0	1	0	1	0	1.4
Wild cat	Felis silvestris	Turkey red fox	0	abortive	110.723	311.25	0.6	1.30833	8.6125	Medium	0	0	0	1	0	1	0	0	0	1	0	1	0	1.4
Short-tailed mongoose	Herpestes brachyurus	Turkey red fox	0	abortive	110.723	312.95	-1.1	1.25276	7.25425	High	0	0	0	0	0	1	0	0	0	1	0	1	0	1.4
Long-tailed weasel	Mustela frenata	Brazil Hoary fox	0	active	90.2	312.15	-0.3	1.82455	5.01463	High	0	1	1	0	0	0	0	0	1	0	0	0	0	1.4
Seven-banded armadillo	Dasypus septemcinctus	Brazil Hoary fox	0	active	197.8	307.65	4.2	1.79176	7.29641	High	0	0	1	0	0	0	0	0	1	0	0	0	0	1.4
Nutria	Myocastor coypus	Brazil Hoary fox	0	active	188	307.75	4.1	1.79176	8.96827	Medium	0	0	1	0	0	0	0	0	1	0	0	0	0	1.4
Nine-banded armadillo	Dasypus novemcinctus	Lasiurus cinereus	0	active	197.8	307.65	0.3	1.38629	8.6125	Medium	1	1	1	0	0	0	0	1	1	0	0	0	0	1.4
Argentinian gray fox	Lycalopex griseus	Eptesicus fuscus	0	active	162.538	310.55	-1.4	1.43508	8.29155	Medium	1	0	1	0	0	0	0	1	1	0	0	0	0	1.4
Argentinian gray fox	Lycalopex griseus	Tadarida brasiliensis	0	active	162.538	310.55	-1.4	1.43508	8.29155	Medium	1	0	1	0	0	0	0	1	1	0	0	0	0	1.4
Kit fox	Vulpes macrotis	Myotis lucifugus	0	active	162.538	311.15	-6	1.38629	7.82405	Medium	1	1	0	0	0	0	0	1	0	0	0	0	0	1.4
Gray Fox	Urocyon cinereoargenteus	Desmodus rotundus	0	active	162.538	310.55	-2.4	1.31103	8.4659	Medium	1	1	1	0	0	0	0	1	1	0	0	0	0	1.4
Nine-banded armadillo	Dasypus novemcinctus	Desmodus rotundus	0	active	197.8	307.65	0.5	1.38629	8.6125	Medium	1	1	1	0	0	0	0	1	1	0	0	0	0	1.4
Gray Fox	Urocyon cinereoargenteus	Lasiurus seminolus	0	active	162.538	310.55	-2.3	1.31103	8.4659	Medium	1	1	1	0	0	0	0	1	0	0	0	0	0	1.4
Nine-banded armadillo	Dasypus novemcinctus	Lasiurus seminolus	0	active	197.8	307.65	0.6	1.38629	8.6125	Medium	1	1	1	0	0	0	0	1	0	0	0	0	0	1.4
Red fox	Vulpes vulpes	Lasiurus borealis	0	active	162.538	311.85	-3	1.52388	8.32644	Medium	1	1	0	1	1	1	0	1	0	0	0	0	0	1.4
Bobcat	Lynx rufus	Lasiurus xanthinus	0	active	162.538	312.35	-6.7	1.01523	9.05952	Medium	1	1	0	0	0	0	0	1	0	0	0	0	0	1.4
Muskrat	Ondatra zibethicus	Lasiurus xanthinus	0	active	188	310.55	-4.9	1.90211	7.21671	Medium	1	1	0	0	0	0	0	1	0	0	0	0	0	1.4
Bobcat	Lynx rufus	Lasiurus intermedius	0	active	162.538	312.35	-6.7	1.01523	9.05952	Medium	1	1	0	0	0	0	0	1	0	0	0	0	0	1.4
Muskrat	Ondatra zibethicus	Lasiurus intermedius	0	active	188	310.55	-4.9	1.90211	7.21671	Medium	1	1	0	0	0	0	0	1	0	0	0	0	0	1.4
Hog-nosed skunk	Conepatus leuconotus	Lasiurus noctivagans	0	active	162.538	309.15	-5	1.22378	7.54961	Medium	1	1	0	0	0	0	0	1	0	0	0	0	0	1.4
Franklin's ground squirrel	Poliocitellus franklinii	Lasiurus noctivagans	0	active	188	308.15	-4	2.0149	6.12905	Medium	1	1	0	0	0	0	0	1	0	0	0	0	0	1.4
Gray Fox	Urocyon cinereoargenteus	Pipistrellus subflavus	0	active	162.538	310.55	-2	1.31103	8.4659	Medium	1	1	1	0	0	0	0	1	1	0	0	0	0	1.4
Red fox	Vulpes vulpes	Pipistrellus subflavus	0	active	162.538	311.85	-3.3	1.52388	8.32644	Medium	1	1	0	1	1	1	0	1	1	0	0	0	0	1.4
Raccoon	Procyon lotor	Myotis yumanensis	0	active	162.538	311.15	-5	1.11841	8.69951	Medium	1	1	0	0	0	0	0	1	0	0	0	0	0	1.4
Otter	Lontra canadensis	Myotis yumanensis	0	active	162.538	311.55	-5.4	0.982078	9.10498	Medium	1	1	0	0	0	0	0	1	0	0	0	0	0	1.4
Swift fox	Vulpes velox	Myotis yumanensis	0	active	162.538	311.67	-5.52	1.50408	7.78322	Medium	1	1	0	0	0	0	0	1	0	0	0	0	0	1.4
Hooded skunk	Mephitis macroura	Myotis yumanensis	0	active	162.538	309.6	-3.45	1.66771	6.87213	Medium	1	1	0	0	0	0	0	1	0	0	0	0	0	1.4
Hoary marmot	Marmota caligata	Myotis yumanensis	0	active	188	309.9	-3.75	1.43508	8.36637	Medium	1	1	0	0	0	0	0	1	0	0	0	0	0	1.4
Vancouver marmot	Marmota vancouverensis	Pipistrellus hesperus	0	active	188	309.9	-6.45	1.19392	8.4659	Medium	1	1	0	0	0	0	0	1	0	0	0	0	0	1.4
Bush dog	Speothos venaticus	Artibus lituratus	0	active	162.538	310.55	-0.1	1.38629	8.69951	Medium	1	1	1	0	0	0	0	1	1	0	0	0	0	1.4
South american coati	Nasua nasua	Artibus lituratus	0	active	162.538	309.55	0.9	1.38629	8.4659	Medium	1	0	1	0	0	0	0	1	1	0	0	0	0	1.4
Gray Fox	Urocyon cinereoargenteus	Corynorhinus townsendii	0	active	162.538	310.55	-2	1.31103	8.4659	Medium	1	1	1	0	0	0	0	1	0	0	0	0	0	1.4
Red fox	Vulpes vulpes	Corynorhinus townsendii	0	active	162.538	311.85	-3.3	1.52388	8.32644	Medium	1	1	0	1	1	1	0	1	0	0	0	0	0	1.4
Argentinian gray fox	Lycalopex griseus	Eptesicus brasiliensis	0	active	162.538	310.55	-1.4	1.43508	8.29155	Medium	1	0	1	0	0	0	0	0	1	0	0	0	0	1.4
Argentinian gray fox	Lycalopex griseus	Eptesicus furinalis	0	active	162.538	310.55	-1.4	1.43508	8.29155	Medium	1	0	1	0	0	0	0	1	1	0	0	0	0	1.4
Gray Fox	Urocyon cinereoargenteus	Macrophyllum macrophyllum	0	active	162.538	310.55	-2.4	1.31103	8.4659	Medium	1	1	1	0	0	0	0	1	0	0	0	0	0	1.4
Nine-banded armadillo	Dasypus novemcinctus	Macrophyllum macrophyllum	0	active	197.8	307.65	0.5	1.38629	8.6125	Medium	1	1	1	0	0	0	0	1	0	0	0	0	0	1.4
Argentinian gray fox	Lycalopex griseus	Molossus molossus	0	active	162.538	310.55	-1.4	1.43508	8.29155	Medium	1	0	1	0	0	0	0	1	1	0	0	0	0	1.4
Kit fox	Vulpes macrotis	Myotis californicus	0	active	162.538	311.15	-6	1.38629	7.82405	Medium	1	1	0	0	0	0	0	1	0	0	0	0	0	1.4
Kit fox	Vulpes macrotis	Myotis evotis	0	active	162.538	311.15	-6	1.38629	7.82405	Medium	1	1	0	0	0	0	0	1	0	0	0	0	0	1.4
Kit fox	Vulpes macrotis	Myotis keenii	0	active	162.538	311.15	-6	1.38629	7.82405	Medium	1	1	0	0	0	0	0	1	0	0	0	0	0	1.4
Kit fox	Vulpes macrotis	Myotis leibii	0	active	162.538	311.15	-6	1.38629	7.82405	Medium	1	1	0	0	0	0	0	1	0	0	0	0	0	1.4
Kit fox	Vulpes macrotis	Myotis septentrionalis	0	active	162.538	311.15	-6	1.38629	7.82405	Medium	1	1	0	0	0	0	0	1	0	0	0	0	0	1.4
Raccoon	Procyon lotor	Myotis thysanodes/evotis	0	active	162.538	311.15	-5	1.11841	8.69951	Medium	1	1	0	0	0	0	0	1	0	0	0	0	0	1.4
Otter	Lontra canadensis	Myotis thysanodes/evotis	0	active	162.538	311.55	-5.4	0.982078	9.10498	Medium	1	1	0	0	0	0	0	1	0	0	0	0	0	1.4
Swift fox	Vulpes velox	Myotis thysanodes/evotis	0	active	162.538	311.67	-5.52	1.50408	7.78322	Medium	1	1	0	0	0	0	0	1	0	0	0	0	0	1.4
Hooded skunk	Mephitis macroura	Myotis thysanodes/evotis	0	active	162.538	309.6	-3.45	1.66771	6.87213	Medium	1	1	0	0	0	0	0	1	0	0	0	0	0	1.4
Hoary marmot	Marmota caligata	Myotis thysanodes/evotis	0	active	188	309.9	-3.75	1.43508	8.36637	Medium	1	1	0	0	0	0	0	1	0	0	0	0	0	1.4
Raccoon	Procyon lotor	Myotis volans	0	active	162.538	311.15	-5	1.11841	8.69951	Medium	1	1	0	0	0	0	0	1	0	0	0	0	0	1.4
Otter	Lontra canadensis	Myotis volans	0	active	162.538	311.55	-5.4	0.982078	9.10498	Medium	1	1	0	0	0	0	0	1	0	0	0	0	0	1.4
Swift fox	Vulpes velox	Myotis volans	0	active	162.538	311.67	-5.52	1.50408	7.78322	Medium	1	1	0	0	0	0	0	1	0	0	0	0	0	1.4
Hooded skunk	Mephitis macroura	Myotis volans	0	active	162.538	309.6	-3.45	1.66771	6.87213	Medium	1	1	0	0	0	0	0	1	0	0	0	0	0	1.4
Hoary marmot	Marmota caligata	Myotis volans	0	active	188	309.9	-3.75	1.43508	8.36637	Medium	1	1	0	0	0	0	0	1	0	0	0	0	0	1.4
Raccoon	Procyon lotor	Mytois ciliolabrum	0	active	162.538	311.15	-5	1.11841	8.69951	Medium	1	1	0	0	0	0	0	1	0	0	0	0	0	1.4
Otter	Lontra canadensis	Mytois ciliolabrum	0	active	162.538	311.55	-5.4	0.982078	9.10498	Medium	1	1	0	0	0	0	0	1	0	0	0	0	0	1.4
Swift fox	Vulpes velox	Mytois ciliolabrum	0	active	162.538	311.67	-5.52	1.50408	7.78322	Medium	1	1	0	0	0	0	0	1	0	0	0	0	0	1.4
Hooded skunk	Mephitis macroura	Mytois ciliolabrum	0	active	162.538	309.6	-3.45	1.66771	6.87213	Medium	1	1	0	0	0	0	0	1	0	0	0	0	0	1.4
Hoary marmot	Marmota caligata	Mytois ciliolabrum	0	active	188	309.9	-3.75	1.43508	8.36637	Medium	1	1	0	0	0	0	0	1	0	0	0	0	0	1.4
Argentinian gray fox	Lycalopex griseus	Nyctinomops ssp.	0	active	162.538	310.55	-1.4	1.43508	8.29155	Medium	1	0	1	0	0	0	0	1	1	0	0	0	0	1.4
Red fox	Vulpes vulpes	Puerto Rico/Dominican Republic mongoose	0	active	110.723	311.85	1.1	1.52388	8.32644	Medium	0	1	0	1	1	1	0	1	0	0	0	0	0	1.3
Red fox	Vulpes vulpes	Grenada mongoose	0	active	110.723	311.85	1.1	1.52388	8.32644	Medium	0	1	0	1	1	1	0	1	0	0	0	0	0	1.3
Ruddy mongoose	Herpestes smithii	Grenada mongoose	0	active	22.82	312.95	0	0.916291	7.43985	Medium	0	0	0	0	0	1	0	1	0	0	0	0	0	1.3
Red fox	Vulpes vulpes	Cuba mongoose	0	active	110.723	311.85	1.1	1.52388	8.32644	Medium	0	1	0	1	1	1	0	1	0	0	0	0	0	1.3
Red fox	Vulpes vulpes	India mongoose	0	active	110.723	311.85	1.1	1.52388	8.32644	Medium	0	1	0	1	1	1	0	0	0	0	0	1	0	1.3
Red fox	Vulpes vulpes	Africa mongoose	0	active	110.723	311.85	1.1	1.52388	8.32644	Medium	0	1	0	1	1	1	0	0	0	0	1	0	0	1.3
Dog	Canis lupus	Texas gray fox	0	anthropogenic extinction	24.568	311.45	0.4	1.6864	10.1896	Low	0	1	1	1	1	1	1	1	0	0	0	0	0	1.3
Dog	Canis lupus	Arizona/Mexico gray fox	0	active	24.568	311.45	0.4	1.6864	10.1896	Low	0	1	1	1	1	1	1	1	0	0	0	0	0	1.3
Ocelot	Leopardus pardalis	Yucatan coati	0	active	110.723	311.15	0.6	0.693147	9.08251	Medium	1	1	1	0	0	0	0	1	0	0	0	0	0	1.3
Polar bear	Ursus maritimus	Yucatan coati	0	active	80.24	309.95	1.8	0.693147	13.0711	Low	1	1	0	1	0	1	0	1	0	0	0	0	0	1.3
Gunnison's prairie dog	Cynomys gunnisoni	Yucatan coati	0	active	188	308.15	3.6	1.4816	6.80239	High	1	1	0	0	0	0	0	1	0	0	0	0	0	1.3
Black-tailed prairie dog	Cynomys ludovicianus	Yucatan coati	0	active	188	308.15	3.6	1.38629	7.02554	High	1	1	0	0	0	0	0	1	0	0	0	0	0	1.3
Wild cat	Felis silvestris	Ferret-badger	0	active	110.723	311.25	0.9	1.30833	8.6125	Medium	0	0	0	1	0	1	0	0	0	0	0	1	0	1.3
Oriental small-clawed otter	Aonyx cinereus	Ferret-badger	0	active	25.0175	309.45	2.7	0.350657	8.00637	Medium	0	0	0	0	0	1	0	0	0	0	0	1	0	1.3
Neotropical river otter	Lontra longicaudis	Brazil crab-eating fox	0	active	90.2	311.55	-0.2	0.916291	8.92266	Medium	0	1	1	0	0	0	0	0	1	0	0	0	0	1.3
Dog	Canis lupus	Bat-eared fox	0	active	24.568	311.45	0.4	1.6864	10.1896	Low	0	1	1	1	1	1	1	0	0	0	1	0	0	1.3
Dog	Canis lupus	Eurasian red fox	0	near anthropogenic extinction	24.568	311.45	0.4	1.6864	10.1896	Low	0	1	1	1	1	1	1	0	0	1	0	1	0	1.3
Crab-eating mongoose	Herpestes urva	Eurasian red fox	0	near anthropogenic extinction	110.723	312.95	-1.1	1.09861	7.53005	High	0	0	0	0	0	1	0	0	0	1	0	1	0	1.3
Crab-eating mongoose	Herpestes urva	Canine-associated	0	active	110.723	312.95	-1.1	1.09861	7.53005	High	0	0	0	0	0	1	0	1	1	1	1	1	1	1.3
Owston's palm civet	Chrotogale owstoni	Canine-associated	0	active	110.723	311.15	0.7	0.693147	8.08641	High	0	0	0	0	0	1	0	1	1	1	1	1	1	1.3
Large bamboo rat	Rhizomys sumatrensis	Canine-associated	0	active	188	308.15	3.7	1.38629	8.00637	High	0	0	0	0	0	1	0	1	1	1	1	1	1	1.3
Dog	Canis lupus	Arctic fox	0	active	24.568	311.45	0.3	1.6864	10.1896	Low	0	1	1	1	1	1	1	1	0	1	0	1	0	1.3
Crab-eating mongoose	Herpestes urva	Arctic fox	0	active	110.723	312.95	-1.2	1.09861	7.53005	High	0	0	0	0	0	1	0	1	0	1	0	1	0	1.3
Neotropical river otter	Lontra longicaudis	Arctic fox	0	active	90.2	311.55	0.2	0.916291	8.92266	Medium	0	1	1	0	0	0	0	1	0	1	0	1	0	1.3
Owston's palm civet	Chrotogale owstoni	Arctic fox	0	active	110.723	311.15	0.6	0.693147	8.08641	High	0	0	0	0	0	1	0	1	0	1	0	1	0	1.3
Muskrat	Ondatra zibethicus	Arctic fox	0	active	188	310.55	1.2	1.90211	7.21671	High	0	1	0	0	0	0	0	1	0	1	0	1	0	1.3
Large bamboo rat	Rhizomys sumatrensis	Arctic fox	0	active	188	308.15	3.6	1.38629	8.00637	High	0	0	0	0	0	1	0	1	0	1	0	1	0	1.3
Crab-eating mongoose	Herpestes urva	Golden jackal	0	active	110.723	312.95	-1	1.09861	7.53005	High	0	0	0	0	0	1	0	0	0	1	0	1	0	1.3
Owston's palm civet	Chrotogale owstoni	Golden jackal	0	active	110.723	311.15	0.8	0.693147	8.08641	High	0	0	0	0	0	1	0	0	0	1	0	1	0	1.3
Large bamboo rat	Rhizomys sumatrensis	Golden jackal	0	active	188	308.15	3.8	1.38629	8.00637	High	0	0	0	0	0	1	0	0	0	1	0	1	0	1.3
Ermine	Mustela erminea	Eurasian gray wolf	0	natural extinction	90.2	312.75	-1.3	1.9125	4.7032	High	0	1	0	1	0	1	0	0	0	1	0	1	0	1.3
African porcupine	Hystrix cristata	Eurasian gray wolf	0	natural extinction	188	310.65	0.8	0.832909	9.90349	High	0	0	0	1	1	1	0	0	0	1	0	1	0	1.3
Ermine	Mustela erminea	Raccoon dog-associated variants	0	active	90.2	312.75	-1.6	1.9125	4.7032	High	0	1	0	1	0	1	0	0	0	1	0	1	0	1.3
Franklin's ground squirrel	Poliocitellus franklinii	TX/MX Coyote	0	anthropogenic extinction	188	308.15	2	2.0149	6.12905	High	0	1	0	0	0	0	0	1	0	0	0	0	0	1.3
Bobcat	Lynx rufus	Baja California skunk	0	active	110.723	312.35	-2.8	1.01523	9.05952	Medium	0	1	0	0	0	0	0	1	0	0	0	0	0	1.3
Fisher	Pekania pennanti	Baja California skunk	0	active	64.7082	311.65	-2.1	0.788457	8.06306	Medium	0	1	0	0	0	0	0	1	0	0	0	0	0	1.3
Bear	Ursus arctos	Central Mexico skunk	0	active	80.24	310.45	-0.9	0.806476	12.5336	Low	1	1	0	1	0	1	0	1	0	0	0	0	0	1.3
Bobcat	Lynx rufus	Sonora skunk	0	active	110.723	312.35	-2.8	1.01523	9.05952	Medium	0	1	0	0	0	0	0	1	0	0	0	0	0	1.3
Fisher	Pekania pennanti	Sonora skunk	0	active	64.7082	311.65	-2.1	0.788457	8.06306	Medium	0	1	0	0	0	0	0	1	0	0	0	0	0	1.3
Fisher	Pekania pennanti	California skunk	0	active	64.7082	311.65	-2	0.788457	8.06306	Medium	0	1	0	0	0	0	0	1	0	0	0	0	0	1.3
Bear	Ursus arctos	South Central skunk	0	active	80.24	310.45	-0.8	0.806476	12.5336	Low	1	1	0	1	0	1	0	1	0	0	0	0	0	1.3
Jaguarundi	Puma yagouaroundi	South Central skunk	0	active	110.723	311.55	-1.9	0.693147	8.85367	Medium	1	1	1	0	0	0	0	1	0	0	0	0	0	1.3
Rock squirrel	Otospermophilus variegatus	South Central skunk	0	active	188	308.15	1.5	1.45862	6.49677	High	1	1	0	0	0	0	0	1	0	0	0	0	0	1.3
Fisher	Pekania pennanti	North Central skunk	0	active	64.7082	311.65	-2	0.788457	8.06306	Medium	0	1	0	0	0	0	0	1	0	0	0	0	0	1.3
Bear	Ursus arctos	Flagstaff skunk	0	intermittent	80.24	310.45	-0.8	0.806476	12.5336	Low	1	1	0	1	0	1	0	1	0	0	0	0	0	1.3
Jaguarundi	Puma yagouaroundi	Flagstaff skunk	0	intermittent	110.723	311.55	-1.9	0.693147	8.85367	Medium	1	1	1	0	0	0	0	1	0	0	0	0	0	1.3
Rock squirrel	Otospermophilus variegatus	Flagstaff skunk	0	intermittent	188	308.15	1.5	1.45862	6.49677	High	1	1	0	0	0	0	0	1	0	0	0	0	0	1.3
Dog	Canis lupus	California gray fox	0	abortive	24.568	311.45	0.4	1.6864	10.1896	Low	0	1	1	1	1	1	1	1	0	0	0	0	0	1.3
Gunnison's prairie dog	Cynomys gunnisoni	Oregon gray fox	0	abortive	188	308.15	3.7	1.4816	6.80239	High	1	1	0	0	0	0	0	1	0	0	0	0	0	1.3
Dog	Canis lupus	Maine gray fox	0	emerging	24.568	311.45	0.4	1.6864	10.1896	Low	0	1	1	1	1	1	1	1	0	0	0	0	0	1.3
Dog	Canis lupus	Flagstaff Gray fox	0	abortive	24.568	311.45	0.4	1.6864	10.1896	Low	0	1	1	1	1	1	1	1	0	0	0	0	0	1.3
Dog	Canis lupus	North American red fox	0	natural extinction	24.568	311.45	0.4	1.6864	10.1896	Low	0	1	1	1	1	1	1	1	0	0	0	0	0	1.3
Dog	Canis lupus	Ontario red fox	0	anthropogenic extinction	24.568	311.45	0.4	1.6864	10.1896	Low	0	1	1	1	1	1	1	1	0	0	0	0	0	1.3
Dog	Canis lupus	Turkey red fox	0	abortive	24.568	311.45	0.4	1.6864	10.1896	Low	0	1	1	1	1	1	1	0	0	1	0	1	0	1.3
Crab-eating mongoose	Herpestes urva	Turkey red fox	0	abortive	110.723	312.95	-1.1	1.09861	7.53005	High	0	0	0	0	0	1	0	0	0	1	0	1	0	1.3
American badger	Taxidea taxus	Lasiurus cinereus	0	active	162.538	311.15	-3.2	1.09861	8.9872	Medium	1	1	0	0	0	0	0	1	1	0	0	0	0	1.3
Crab-eating raccoon	Procyon cancrivorus	Lasiurus cinereus	0	active	162.538	310.15	-2.2	1.09861	8.74353	Medium	1	1	1	0	0	0	0	1	1	0	0	0	0	1.3
Gray Fox	Urocyon cinereoargenteus	Eptesicus fuscus	1	active	162.538	310.55	-1.4	1.31103	8.4659	Medium	1	1	1	0	0	0	0	1	1	0	0	0	0	1.3
Red fox	Vulpes vulpes	Eptesicus fuscus	0	active	162.538	311.85	-2.7	1.52388	8.32644	Medium	1	1	0	1	1	1	0	1	1	0	0	0	0	1.3
Gray Fox	Urocyon cinereoargenteus	Tadarida brasiliensis	0	active	162.538	310.55	-1.4	1.31103	8.4659	Medium	1	1	1	0	0	0	0	1	1	0	0	0	0	1.3
Red fox	Vulpes vulpes	Tadarida brasiliensis	0	active	162.538	311.85	-2.7	1.52388	8.32644	Medium	1	1	0	1	1	1	0	1	1	0	0	0	0	1.3
Neotropical river otter	Lontra longicaudis	Myotis lucifugus	0	active	162.538	311.55	-6.4	0.916291	8.92266	Medium	1	1	1	0	0	0	0	1	0	0	0	0	0	1.3
Yellow-bellied marmot	Marmota flaviventris	Myotis lucifugus	0	active	188	309.65	-4.5	1.38629	8.16052	Medium	1	1	0	0	0	0	0	1	0	0	0	0	0	1.3
Franklin's ground squirrel	Poliocitellus franklinii	Myotis lucifugus	0	active	188	308.15	-3	2.0149	6.12905	Medium	1	1	0	0	0	0	0	1	0	0	0	0	0	1.3
American badger	Taxidea taxus	Desmodus rotundus	0	active	162.538	311.15	-3	1.09861	8.9872	Medium	1	1	0	0	0	0	0	1	1	0	0	0	0	1.3
Crab-eating raccoon	Procyon cancrivorus	Desmodus rotundus	0	active	162.538	310.15	-2	1.09861	8.74353	Medium	1	1	1	0	0	0	0	1	1	0	0	0	0	1.3
American badger	Taxidea taxus	Lasiurus seminolus	0	active	162.538	311.15	-2.9	1.09861	8.9872	Medium	1	1	0	0	0	0	0	1	0	0	0	0	0	1.3
Crab-eating raccoon	Procyon cancrivorus	Lasiurus seminolus	0	active	162.538	310.15	-1.9	1.09861	8.74353	Medium	1	1	1	0	0	0	0	1	0	0	0	0	0	1.3
Gray Fox	Urocyon cinereoargenteus	Lasiurus borealis	0	active	162.538	310.55	-1.7	1.31103	8.4659	Medium	1	1	1	0	0	0	0	1	0	0	0	0	0	1.3
Nine-banded armadillo	Dasypus novemcinctus	Lasiurus borealis	0	active	197.8	307.65	1.2	1.38629	8.6125	Medium	1	1	1	0	0	0	0	1	0	0	0	0	0	1.3
Kit fox	Vulpes macrotis	Lasiurus xanthinus	0	active	162.538	311.15	-5.5	1.38629	7.82405	Medium	1	1	0	0	0	0	0	1	0	0	0	0	0	1.3
Yellow-bellied marmot	Marmota flaviventris	Lasiurus xanthinus	0	active	188	309.65	-4	1.38629	8.16052	Medium	1	1	0	0	0	0	0	1	0	0	0	0	0	1.3
Kit fox	Vulpes macrotis	Lasiurus intermedius	0	active	162.538	311.15	-5.5	1.38629	7.82405	Medium	1	1	0	0	0	0	0	1	0	0	0	0	0	1.3
Yellow-bellied marmot	Marmota flaviventris	Lasiurus intermedius	0	active	188	309.65	-4	1.38629	8.16052	Medium	1	1	0	0	0	0	0	1	0	0	0	0	0	1.3
Vancouver marmot	Marmota vancouverensis	Lasiurus noctivagans	0	active	188	309.9	-5.75	1.19392	8.4659	Medium	1	1	0	0	0	0	0	1	0	0	0	0	0	1.3
Nine-banded armadillo	Dasypus novemcinctus	Pipistrellus subflavus	0	active	197.8	307.65	0.9	1.38629	8.6125	Medium	1	1	1	0	0	0	0	1	1	0	0	0	0	1.3
Bobcat	Lynx rufus	Myotis yumanensis	0	active	162.538	312.35	-6.2	1.01523	9.05952	Medium	1	1	0	0	0	0	0	1	0	0	0	0	0	1.3
Muskrat	Ondatra zibethicus	Myotis yumanensis	0	active	188	310.55	-4.4	1.90211	7.21671	Medium	1	1	0	0	0	0	0	1	0	0	0	0	0	1.3
Spotted skunk	Spilogale putorius	Pipistrellus hesperus	0	active	162.538	309.55	-6.1	1.62334	6.39693	Medium	1	1	0	0	0	0	0	1	0	0	0	0	0	1.3
Ocelot	Leopardus pardalis	Pipistrellus hesperus	0	active	162.538	311.15	-7.7	0.693147	9.08251	Medium	1	1	1	0	0	0	0	1	0	0	0	0	0	1.3
White-tailed jackrabbit	Lepus townsendii	Pipistrellus hesperus	0	active	188	311.35	-7.9	1.45862	8.01813	Medium	1	1	0	0	0	0	0	1	0	0	0	0	0	1.3
Groundhog	Marmota monax	ApV	0	active	188	310.15	-3	1.50408	8.29405	Medium	1	1	0	0	0	0	0	1	0	0	0	0	0	1.3
Raccoon	Procyon lotor	ApV	0	active	162.538	311.15	-4	1.11841	8.69951	Medium	1	1	0	0	0	0	0	1	0	0	0	0	0	1.3
Cat	Felis catus	ApV	0	active	162.538	311.25	-4.1	1.30833	8.26873	Medium	1	1	1	1	1	1	1	1	0	0	0	0	0	1.3
Coati	Nasua narica	ApV	0	active	162.538	311.75	-4.6	1.38629	8.22951	Medium	1	1	1	0	0	0	0	1	0	0	0	0	0	1.3
Nine-banded armadillo	Dasypus novemcinctus	Corynorhinus townsendii	0	active	197.8	307.65	0.9	1.38629	8.6125	Medium	1	1	1	0	0	0	0	1	0	0	0	0	0	1.3
Gray Fox	Urocyon cinereoargenteus	Eptesicus brasiliensis	0	active	162.538	310.55	-1.4	1.31103	8.4659	Medium	1	1	1	0	0	0	0	0	1	0	0	0	0	1.3
Gray Fox	Urocyon cinereoargenteus	Eptesicus furinalis	0	active	162.538	310.55	-1.4	1.31103	8.4659	Medium	1	1	1	0	0	0	0	1	1	0	0	0	0	1.3
Red fox	Vulpes vulpes	Eptesicus furinalis	0	active	162.538	311.85	-2.7	1.52388	8.32644	Medium	1	1	0	1	1	1	0	1	1	0	0	0	0	1.3
American badger	Taxidea taxus	Macrophyllum macrophyllum	0	active	162.538	311.15	-3	1.09861	8.9872	Medium	1	1	0	0	0	0	0	1	0	0	0	0	0	1.3
Crab-eating raccoon	Procyon cancrivorus	Macrophyllum macrophyllum	0	active	162.538	310.15	-2	1.09861	8.74353	Medium	1	1	1	0	0	0	0	1	0	0	0	0	0	1.3
Gray Fox	Urocyon cinereoargenteus	Molossus molossus	0	active	162.538	310.55	-1.4	1.31103	8.4659	Medium	1	1	1	0	0	0	0	1	1	0	0	0	0	1.3
Red fox	Vulpes vulpes	Molossus molossus	0	active	162.538	311.85	-2.7	1.52388	8.32644	Medium	1	1	0	1	1	1	0	1	1	0	0	0	0	1.3
Neotropical river otter	Lontra longicaudis	Myotis californicus	0	active	162.538	311.55	-6.4	0.916291	8.92266	Medium	1	1	1	0	0	0	0	1	0	0	0	0	0	1.3
Yellow-bellied marmot	Marmota flaviventris	Myotis californicus	0	active	188	309.65	-4.5	1.38629	8.16052	Medium	1	1	0	0	0	0	0	1	0	0	0	0	0	1.3
Franklin's ground squirrel	Poliocitellus franklinii	Myotis californicus	0	active	188	308.15	-3	2.0149	6.12905	Medium	1	1	0	0	0	0	0	1	0	0	0	0	0	1.3
Neotropical river otter	Lontra longicaudis	Myotis evotis	0	active	162.538	311.55	-6.4	0.916291	8.92266	Medium	1	1	1	0	0	0	0	1	0	0	0	0	0	1.3
Yellow-bellied marmot	Marmota flaviventris	Myotis evotis	0	active	188	309.65	-4.5	1.38629	8.16052	Medium	1	1	0	0	0	0	0	1	0	0	0	0	0	1.3
Franklin's ground squirrel	Poliocitellus franklinii	Myotis evotis	0	active	188	308.15	-3	2.0149	6.12905	Medium	1	1	0	0	0	0	0	1	0	0	0	0	0	1.3
Neotropical river otter	Lontra longicaudis	Myotis keenii	0	active	162.538	311.55	-6.4	0.916291	8.92266	Medium	1	1	1	0	0	0	0	1	0	0	0	0	0	1.3
Yellow-bellied marmot	Marmota flaviventris	Myotis keenii	0	active	188	309.65	-4.5	1.38629	8.16052	Medium	1	1	0	0	0	0	0	1	0	0	0	0	0	1.3
Franklin's ground squirrel	Poliocitellus franklinii	Myotis keenii	0	active	188	308.15	-3	2.0149	6.12905	Medium	1	1	0	0	0	0	0	1	0	0	0	0	0	1.3
Neotropical river otter	Lontra longicaudis	Myotis leibii	0	active	162.538	311.55	-6.4	0.916291	8.92266	Medium	1	1	1	0	0	0	0	1	0	0	0	0	0	1.3
Yellow-bellied marmot	Marmota flaviventris	Myotis leibii	0	active	188	309.65	-4.5	1.38629	8.16052	Medium	1	1	0	0	0	0	0	1	0	0	0	0	0	1.3
Franklin's ground squirrel	Poliocitellus franklinii	Myotis leibii	0	active	188	308.15	-3	2.0149	6.12905	Medium	1	1	0	0	0	0	0	1	0	0	0	0	0	1.3
Neotropical river otter	Lontra longicaudis	Myotis septentrionalis	0	active	162.538	311.55	-6.4	0.916291	8.92266	Medium	1	1	1	0	0	0	0	1	0	0	0	0	0	1.3
Yellow-bellied marmot	Marmota flaviventris	Myotis septentrionalis	0	active	188	309.65	-4.5	1.38629	8.16052	Medium	1	1	0	0	0	0	0	1	0	0	0	0	0	1.3
Franklin's ground squirrel	Poliocitellus franklinii	Myotis septentrionalis	0	active	188	308.15	-3	2.0149	6.12905	Medium	1	1	0	0	0	0	0	1	0	0	0	0	0	1.3
Bobcat	Lynx rufus	Myotis thysanodes/evotis	0	active	162.538	312.35	-6.2	1.01523	9.05952	Medium	1	1	0	0	0	0	0	1	0	0	0	0	0	1.3
Muskrat	Ondatra zibethicus	Myotis thysanodes/evotis	0	active	188	310.55	-4.4	1.90211	7.21671	Medium	1	1	0	0	0	0	0	1	0	0	0	0	0	1.3
Bobcat	Lynx rufus	Myotis volans	0	active	162.538	312.35	-6.2	1.01523	9.05952	Medium	1	1	0	0	0	0	0	1	0	0	0	0	0	1.3
Muskrat	Ondatra zibethicus	Myotis volans	0	active	188	310.55	-4.4	1.90211	7.21671	Medium	1	1	0	0	0	0	0	1	0	0	0	0	0	1.3
Bobcat	Lynx rufus	Mytois ciliolabrum	0	active	162.538	312.35	-6.2	1.01523	9.05952	Medium	1	1	0	0	0	0	0	1	0	0	0	0	0	1.3
Muskrat	Ondatra zibethicus	Mytois ciliolabrum	0	active	188	310.55	-4.4	1.90211	7.21671	Medium	1	1	0	0	0	0	0	1	0	0	0	0	0	1.3
Groundhog	Marmota monax	Nycticeius humeralis	0	active	188	310.15	-3	1.50408	8.29405	Medium	1	1	0	0	0	0	0	1	0	0	0	0	0	1.3
Raccoon	Procyon lotor	Nycticeius humeralis	0	active	162.538	311.15	-4	1.11841	8.69951	Medium	1	1	0	0	0	0	0	1	0	0	0	0	0	1.3
Cat	Felis catus	Nycticeius humeralis	0	active	162.538	311.25	-4.1	1.30833	8.26873	Medium	1	1	1	1	1	1	1	1	0	0	0	0	0	1.3
Coati	Nasua narica	Nycticeius humeralis	0	active	162.538	311.75	-4.6	1.38629	8.22951	Medium	1	1	1	0	0	0	0	1	0	0	0	0	0	1.3
Gray Fox	Urocyon cinereoargenteus	Nyctinomops ssp.	0	active	162.538	310.55	-1.4	1.31103	8.4659	Medium	1	1	1	0	0	0	0	1	1	0	0	0	0	1.3
Red fox	Vulpes vulpes	Nyctinomops ssp.	0	active	162.538	311.85	-2.7	1.52388	8.32644	Medium	1	1	0	1	1	1	0	1	1	0	0	0	0	1.3
Ocelot	Leopardus pardalis	Histiotus sp.	0	active	162.538	311.15	-7.7	0.693147	9.08251	Medium	1	1	1	0	0	0	0	0	1	0	0	0	0	1.3
Gray Fox	Urocyon cinereoargenteus	Puerto Rico/Dominican Republic mongoose	0	active	110.723	310.55	2.4	1.31103	8.4659	Medium	0	1	1	0	0	0	0	1	0	0	0	0	0	1.2
Ocelot	Leopardus pardalis	Puerto Rico/Dominican Republic mongoose	0	active	75.8159	311.15	1.8	0.693147	9.08251	Medium	0	1	1	0	0	0	0	1	0	0	0	0	0	1.2
Malayan civet	Viverra tangalunga	Grenada mongoose	0	active	70.4	311.15	1.8	0.693147	8.90246	Medium	0	0	0	0	0	1	0	1	0	0	0	0	0	1.2
Bat-eared fox	Otocyon megalotis	Cuba mongoose	0	active	110.723	310.55	2.4	1.38629	8.33086	Medium	0	0	0	0	1	0	0	1	0	0	0	0	0	1.2
Banded mongoose	Mungos mungo	Cuba mongoose	0	active	36	310.55	2.4	0.916291	7.19406	Medium	0	0	0	0	1	0	0	1	0	0	0	0	0	1.2
Gray Fox	Urocyon cinereoargenteus	India mongoose	0	active	110.723	310.55	2.4	1.31103	8.4659	Medium	0	1	1	0	0	0	0	0	0	0	0	1	0	1.2
Ocelot	Leopardus pardalis	India mongoose	0	active	75.8159	311.15	1.8	0.693147	9.08251	Medium	0	1	1	0	0	0	0	0	0	0	0	1	0	1.2
Gray Fox	Urocyon cinereoargenteus	Africa mongoose	0	active	110.723	310.55	2.4	1.31103	8.4659	Medium	0	1	1	0	0	0	0	0	0	0	1	0	0	1.2
Ocelot	Leopardus pardalis	Africa mongoose	0	active	75.8159	311.15	1.8	0.693147	9.08251	Medium	0	1	1	0	0	0	0	0	0	0	1	0	0	1.2
Neotropical river otter	Lontra longicaudis	Texas gray fox	0	anthropogenic extinction	90.2	311.55	0.3	0.916291	8.92266	Medium	0	1	1	0	0	0	0	1	0	0	0	0	0	1.2
Ermine	Mustela erminea	Texas gray fox	0	anthropogenic extinction	90.2	312.75	-0.9	1.9125	4.7032	High	0	1	0	1	0	1	0	1	0	0	0	0	0	1.2
Muskrat	Ondatra zibethicus	Texas gray fox	0	anthropogenic extinction	188	310.55	1.3	1.90211	7.21671	High	0	1	0	0	0	0	0	1	0	0	0	0	0	1.2
Neotropical river otter	Lontra longicaudis	Arizona/Mexico gray fox	0	active	90.2	311.55	0.3	0.916291	8.92266	Medium	0	1	1	0	0	0	0	1	0	0	0	0	0	1.2
Ermine	Mustela erminea	Arizona/Mexico gray fox	0	active	90.2	312.75	-0.9	1.9125	4.7032	High	0	1	0	1	0	1	0	1	0	0	0	0	0	1.2
Muskrat	Ondatra zibethicus	Arizona/Mexico gray fox	0	active	188	310.55	1.3	1.90211	7.21671	High	0	1	0	0	0	0	0	1	0	0	0	0	0	1.2
Red panda	Ailurus fulgens	Ferret-badger	0	active	60.6961	310.75	1.4	0.693147	8.37217	Medium	0	0	0	0	0	1	0	0	0	0	0	1	0	1.2
Ermine	Mustela erminea	Ferret-badger	0	active	25.0175	312.75	-0.6	1.9125	4.7032	Medium	0	1	0	1	0	1	0	0	0	0	0	1	0	1.2
Pallas' cat	Otocolobus manul	Eurasian red fox	0	near anthropogenic extinction	110.723	311.25	0.6	1.41099	8.16052	Medium	0	0	0	0	0	1	0	0	0	1	0	1	0	1.2
Ermine	Mustela erminea	Eurasian red fox	0	near anthropogenic extinction	90.2	312.75	-0.9	1.9125	4.7032	High	0	1	0	1	0	1	0	0	0	1	0	1	0	1.2
Little spotted cat	Leopardus tigrinus	Eastern raccoon	0	active	110.723	311.35	-0.2	0.405465	7.71869	High	1	1	1	0	0	0	0	1	0	0	0	0	0	1.2
Eastern cottontail	Sylvilagus floridanus	Eastern raccoon	0	active	188	311.45	-0.3	1.60944	7.04752	High	1	1	1	0	0	0	0	1	0	0	0	0	0	1.2
Ermine	Mustela erminea	Canine-associated	0	active	90.2	312.75	-0.9	1.9125	4.7032	High	0	1	0	1	0	1	0	1	1	1	1	1	1	1.2
Muskrat	Ondatra zibethicus	Canine-associated	0	active	188	310.55	1.3	1.90211	7.21671	High	0	1	0	0	0	0	0	1	1	1	1	1	1	1.2
Cape porcupine	Hystrix africaeaustralis	Canine-associated	0	active	188	310.65	1.2	0.741937	10.0858	High	0	0	0	0	1	0	0	1	1	1	1	1	1	1.2
African porcupine	Hystrix cristata	Canine-associated	0	active	188	310.65	1.2	0.832909	9.90349	High	0	0	0	1	1	1	0	1	1	1	1	1	1	1.2
Ermine	Mustela erminea	Arctic fox	0	active	90.2	312.75	-1	1.9125	4.7032	High	0	1	0	1	0	1	0	1	0	1	0	1	0	1.2
Ermine	Mustela erminea	Golden jackal	0	active	90.2	312.75	-0.8	1.9125	4.7032	High	0	1	0	1	0	1	0	0	0	1	0	1	0	1.2
Marbled cat	Pardofelis marmorata	Eurasian gray wolf	0	natural extinction	110.723	312.35	-0.9	0.693147	8.16052	High	0	0	0	0	0	1	0	0	0	1	0	1	0	1.2
Striped-necked mongoose	Herpestes vitticollis	Eurasian gray wolf	0	natural extinction	110.723	312.95	-1.5	0.916291	7.71869	High	0	0	0	0	0	1	0	0	0	1	0	1	0	1.2
Serval	Leptailurus serval	Black-backed jackal	0	active	110.723	312.35	-1.2	0.916291	9.49927	Medium	0	0	0	0	1	0	0	0	0	0	1	0	0	1.2
Banded mongoose	Mungos mungo	Black-backed jackal	0	active	110.723	310.55	0.6	0.916291	7.19406	High	0	0	0	0	1	0	0	0	0	0	1	0	0	1.2
Striped polecat	Ictonyx striatus	Black-backed jackal	0	active	90.2	309.45	1.7	0.693147	6.81344	High	0	0	0	0	1	0	0	0	0	0	1	0	0	1.2
Serval	Leptailurus serval	Side-striped jackal	0	active	110.723	312.35	-1.2	0.916291	9.49927	Medium	0	0	0	0	1	0	0	0	0	0	1	0	0	1.2
Banded mongoose	Mungos mungo	Side-striped jackal	0	active	110.723	310.55	0.6	0.916291	7.19406	High	0	0	0	0	1	0	0	0	0	0	1	0	0	1.2
Striped polecat	Ictonyx striatus	Side-striped jackal	0	active	90.2	309.45	1.7	0.693147	6.81344	High	0	0	0	0	1	0	0	0	0	0	1	0	0	1.2
Gray wolf	Canis lupus	Raccoon dog-associated variants	0	active	24.568	311.45	-0.3	1.60543	10.1896	Low	0	1	0	1	0	1	0	0	0	1	0	1	0	1.2
Marbled cat	Pardofelis marmorata	Raccoon dog-associated variants	0	active	110.723	312.35	-1.2	0.693147	8.16052	High	0	0	0	0	0	1	0	0	0	1	0	1	0	1.2
Striped-necked mongoose	Herpestes vitticollis	Raccoon dog-associated variants	0	active	110.723	312.95	-1.8	0.916291	7.71869	High	0	0	0	0	0	1	0	0	0	1	0	1	0	1.2
Alpine marmot	Marmota marmota	Raccoon dog-associated variants	0	active	188	309.9	1.25	1.38629	8.16052	High	0	0	0	1	0	0	0	0	0	1	0	1	0	1.2
Vancouver marmot	Marmota vancouverensis	TX/MX Coyote	0	anthropogenic extinction	188	309.9	0.25	1.19392	8.4659	High	0	1	0	0	0	0	0	1	0	0	0	0	0	1.2
Greater grison	Galictis vittata	Baja California skunk	0	active	64.7082	309.45	0.1	0.693147	7.74066	Medium	0	1	1	0	0	0	0	1	0	0	0	0	0	1.2
Greater grison	Galictis vittata	Sonora skunk	0	active	64.7082	309.45	0.1	0.693147	7.74066	Medium	0	1	1	0	0	0	0	1	0	0	0	0	0	1.2
Bobcat	Lynx rufus	California skunk	0	active	110.723	312.35	-2.7	1.01523	9.05952	Medium	0	1	0	0	0	0	0	1	0	0	0	0	0	1.2
Greater grison	Galictis vittata	California skunk	0	active	64.7082	309.45	0.2	0.693147	7.74066	Medium	0	1	1	0	0	0	0	1	0	0	0	0	0	1.2
Bobcat	Lynx rufus	North Central skunk	0	active	110.723	312.35	-2.7	1.01523	9.05952	Medium	0	1	0	0	0	0	0	1	0	0	0	0	0	1.2
Greater grison	Galictis vittata	North Central skunk	0	active	64.7082	309.45	0.2	0.693147	7.74066	Medium	0	1	1	0	0	0	0	1	0	0	0	0	0	1.2
Neotropical river otter	Lontra longicaudis	California gray fox	0	abortive	90.2	311.55	0.3	0.916291	8.92266	Medium	0	1	1	0	0	0	0	1	0	0	0	0	0	1.2
Ermine	Mustela erminea	California gray fox	0	abortive	90.2	312.75	-0.9	1.9125	4.7032	High	0	1	0	1	0	1	0	1	0	0	0	0	0	1.2
Muskrat	Ondatra zibethicus	California gray fox	0	abortive	188	310.55	1.3	1.90211	7.21671	High	0	1	0	0	0	0	0	1	0	0	0	0	0	1.2
Ocelot	Leopardus pardalis	Oregon gray fox	0	abortive	110.723	311.15	0.7	0.693147	9.08251	Medium	1	1	1	0	0	0	0	1	0	0	0	0	0	1.2
Black-tailed prairie dog	Cynomys ludovicianus	Oregon gray fox	0	abortive	188	308.15	3.7	1.38629	7.02554	High	1	1	0	0	0	0	0	1	0	0	0	0	0	1.2
Neotropical river otter	Lontra longicaudis	Maine gray fox	0	emerging	90.2	311.55	0.3	0.916291	8.92266	Medium	0	1	1	0	0	0	0	1	0	0	0	0	0	1.2
Ermine	Mustela erminea	Maine gray fox	0	emerging	90.2	312.75	-0.9	1.9125	4.7032	High	0	1	0	1	0	1	0	1	0	0	0	0	0	1.2
Muskrat	Ondatra zibethicus	Maine gray fox	0	emerging	188	310.55	1.3	1.90211	7.21671	High	0	1	0	0	0	0	0	1	0	0	0	0	0	1.2
Neotropical river otter	Lontra longicaudis	Flagstaff Gray fox	0	abortive	90.2	311.55	0.3	0.916291	8.92266	Medium	0	1	1	0	0	0	0	1	0	0	0	0	0	1.2
Ermine	Mustela erminea	Flagstaff Gray fox	0	abortive	90.2	312.75	-0.9	1.9125	4.7032	High	0	1	0	1	0	1	0	1	0	0	0	0	0	1.2
Muskrat	Ondatra zibethicus	Flagstaff Gray fox	0	abortive	188	310.55	1.3	1.90211	7.21671	High	0	1	0	0	0	0	0	1	0	0	0	0	0	1.2
Neotropical river otter	Lontra longicaudis	North American red fox	0	natural extinction	90.2	311.55	0.3	0.916291	8.92266	Medium	0	1	1	0	0	0	0	1	0	0	0	0	0	1.2
Ermine	Mustela erminea	North American red fox	0	natural extinction	90.2	312.75	-0.9	1.9125	4.7032	High	0	1	0	1	0	1	0	1	0	0	0	0	0	1.2
Muskrat	Ondatra zibethicus	North American red fox	0	natural extinction	188	310.55	1.3	1.90211	7.21671	High	0	1	0	0	0	0	0	1	0	0	0	0	0	1.2
Neotropical river otter	Lontra longicaudis	Ontario red fox	0	anthropogenic extinction	90.2	311.55	0.3	0.916291	8.92266	Medium	0	1	1	0	0	0	0	1	0	0	0	0	0	1.2
Ermine	Mustela erminea	Ontario red fox	0	anthropogenic extinction	90.2	312.75	-0.9	1.9125	4.7032	High	0	1	0	1	0	1	0	1	0	0	0	0	0	1.2
Muskrat	Ondatra zibethicus	Ontario red fox	0	anthropogenic extinction	188	310.55	1.3	1.90211	7.21671	High	0	1	0	0	0	0	0	1	0	0	0	0	0	1.2
Pallas' cat	Otocolobus manul	Turkey red fox	0	abortive	110.723	311.25	0.6	1.41099	8.16052	Medium	0	0	0	0	0	1	0	0	0	1	0	1	0	1.2
Ermine	Mustela erminea	Turkey red fox	0	abortive	90.2	312.75	-0.9	1.9125	4.7032	High	0	1	0	1	0	1	0	0	0	1	0	1	0	1.2
Neotropical river otter	Lontra longicaudis	Brazil Hoary fox	0	active	90.2	311.55	0.3	0.916291	8.92266	Medium	0	1	1	0	0	0	0	0	1	0	0	0	0	1.2
Crab-eating fox	Cerdocyon thous	Lasiurus cinereus	0	active	162.538	311.35	-3.4	1.12817	8.77956	Medium	1	0	1	0	0	0	0	1	1	0	0	0	0	1.2
Coati	Nasua narica	Lasiurus cinereus	0	active	162.538	311.75	-3.8	1.38629	8.22951	Medium	1	1	1	0	0	0	0	1	1	0	0	0	0	1.2
Nine-banded armadillo	Dasypus novemcinctus	Eptesicus fuscus	0	active	197.8	307.65	1.5	1.38629	8.6125	Medium	1	1	1	0	0	0	0	1	1	0	0	0	0	1.2
Nine-banded armadillo	Dasypus novemcinctus	Tadarida brasiliensis	0	active	197.8	307.65	1.5	1.38629	8.6125	Medium	1	1	1	0	0	0	0	1	1	0	0	0	0	1.2
Hog-nosed skunk	Conepatus leuconotus	Myotis lucifugus	0	active	162.538	309.15	-4	1.22378	7.54961	Medium	1	1	0	0	0	0	0	1	0	0	0	0	0	1.2
American badger	Taxidea taxus	Lasiurus borealis	0	active	162.538	311.15	-2.3	1.09861	8.9872	Medium	1	1	0	0	0	0	0	1	0	0	0	0	0	1.2
Crab-eating raccoon	Procyon cancrivorus	Lasiurus borealis	0	active	162.538	310.15	-1.3	1.09861	8.74353	Medium	1	1	1	0	0	0	0	1	0	0	0	0	0	1.2
Hog-nosed skunk	Conepatus leuconotus	Lasiurus xanthinus	0	active	162.538	309.15	-3.5	1.22378	7.54961	Medium	1	1	0	0	0	0	0	1	0	0	0	0	0	1.2
Neotropical river otter	Lontra longicaudis	Lasiurus xanthinus	0	active	162.538	311.55	-5.9	0.916291	8.92266	Medium	1	1	1	0	0	0	0	1	0	0	0	0	0	1.2
Franklin's ground squirrel	Poliocitellus franklinii	Lasiurus xanthinus	0	active	188	308.15	-2.5	2.0149	6.12905	Medium	1	1	0	0	0	0	0	1	0	0	0	0	0	1.2
Hog-nosed skunk	Conepatus leuconotus	Lasiurus intermedius	0	active	162.538	309.15	-3.5	1.22378	7.54961	Medium	1	1	0	0	0	0	0	1	0	0	0	0	0	1.2
Neotropical river otter	Lontra longicaudis	Lasiurus intermedius	0	active	162.538	311.55	-5.9	0.916291	8.92266	Medium	1	1	1	0	0	0	0	1	0	0	0	0	0	1.2
Franklin's ground squirrel	Poliocitellus franklinii	Lasiurus intermedius	0	active	188	308.15	-2.5	2.0149	6.12905	Medium	1	1	0	0	0	0	0	1	0	0	0	0	0	1.2
Spotted skunk	Spilogale putorius	Lasiurus noctivagans	0	active	162.538	309.55	-5.4	1.62334	6.39693	Medium	1	1	0	0	0	0	0	1	0	0	0	0	0	1.2
Ocelot	Leopardus pardalis	Lasiurus noctivagans	0	active	162.538	311.15	-7	0.693147	9.08251	Medium	1	1	1	0	0	0	0	1	0	0	0	0	0	1.2
White-tailed jackrabbit	Lepus townsendii	Lasiurus noctivagans	0	active	188	311.35	-7.2	1.45862	8.01813	Medium	1	1	0	0	0	0	0	1	0	0	0	0	0	1.2
American badger	Taxidea taxus	Pipistrellus subflavus	0	active	162.538	311.15	-2.6	1.09861	8.9872	Medium	1	1	0	0	0	0	0	1	1	0	0	0	0	1.2
Crab-eating raccoon	Procyon cancrivorus	Pipistrellus subflavus	0	active	162.538	310.15	-1.6	1.09861	8.74353	Medium	1	1	1	0	0	0	0	1	1	0	0	0	0	1.2
Kit fox	Vulpes macrotis	Myotis yumanensis	0	active	162.538	311.15	-5	1.38629	7.82405	Medium	1	1	0	0	0	0	0	1	0	0	0	0	0	1.2
Yellow-bellied marmot	Marmota flaviventris	Myotis yumanensis	0	active	188	309.65	-3.5	1.38629	8.16052	Medium	1	1	0	0	0	0	0	1	0	0	0	0	0	1.2
Rat	Rattus rattus	Pipistrellus hesperus	0	active	188	311.15	-7.7	2.48491	5.29832	Medium	1	1	1	1	1	1	1	1	0	0	0	0	0	1.2
Otter	Lontra canadensis	ApV	0	active	162.538	311.55	-4.4	0.982078	9.10498	Medium	1	1	0	0	0	0	0	1	0	0	0	0	0	1.2
Swift fox	Vulpes velox	ApV	0	active	162.538	311.67	-4.52	1.50408	7.78322	Medium	1	1	0	0	0	0	0	1	0	0	0	0	0	1.2
Hooded skunk	Mephitis macroura	ApV	0	active	162.538	309.6	-2.45	1.66771	6.87213	Medium	1	1	0	0	0	0	0	1	0	0	0	0	0	1.2
Hoary marmot	Marmota caligata	ApV	0	active	188	309.9	-2.75	1.43508	8.36637	Medium	1	1	0	0	0	0	0	1	0	0	0	0	0	1.2
American badger	Taxidea taxus	Corynorhinus townsendii	0	active	162.538	311.15	-2.6	1.09861	8.9872	Medium	1	1	0	0	0	0	0	1	0	0	0	0	0	1.2
Crab-eating raccoon	Procyon cancrivorus	Corynorhinus townsendii	0	active	162.538	310.15	-1.6	1.09861	8.74353	Medium	1	1	1	0	0	0	0	1	0	0	0	0	0	1.2
Nine-banded armadillo	Dasypus novemcinctus	Eptesicus brasiliensis	0	active	197.8	307.65	1.5	1.38629	8.6125	Medium	1	1	1	0	0	0	0	0	1	0	0	0	0	1.2
Nine-banded armadillo	Dasypus novemcinctus	Eptesicus furinalis	0	active	197.8	307.65	1.5	1.38629	8.6125	Medium	1	1	1	0	0	0	0	1	1	0	0	0	0	1.2
Nine-banded armadillo	Dasypus novemcinctus	Molossus molossus	0	active	197.8	307.65	1.5	1.38629	8.6125	Medium	1	1	1	0	0	0	0	1	1	0	0	0	0	1.2
Hog-nosed skunk	Conepatus leuconotus	Myotis californicus	0	active	162.538	309.15	-4	1.22378	7.54961	Medium	1	1	0	0	0	0	0	1	0	0	0	0	0	1.2
Hog-nosed skunk	Conepatus leuconotus	Myotis evotis	0	active	162.538	309.15	-4	1.22378	7.54961	Medium	1	1	0	0	0	0	0	1	0	0	0	0	0	1.2
Hog-nosed skunk	Conepatus leuconotus	Myotis keenii	0	active	162.538	309.15	-4	1.22378	7.54961	Medium	1	1	0	0	0	0	0	1	0	0	0	0	0	1.2
Hog-nosed skunk	Conepatus leuconotus	Myotis leibii	0	active	162.538	309.15	-4	1.22378	7.54961	Medium	1	1	0	0	0	0	0	1	0	0	0	0	0	1.2
Hog-nosed skunk	Conepatus leuconotus	Myotis septentrionalis	0	active	162.538	309.15	-4	1.22378	7.54961	Medium	1	1	0	0	0	0	0	1	0	0	0	0	0	1.2
Kit fox	Vulpes macrotis	Myotis thysanodes/evotis	0	active	162.538	311.15	-5	1.38629	7.82405	Medium	1	1	0	0	0	0	0	1	0	0	0	0	0	1.2
Yellow-bellied marmot	Marmota flaviventris	Myotis thysanodes/evotis	0	active	188	309.65	-3.5	1.38629	8.16052	Medium	1	1	0	0	0	0	0	1	0	0	0	0	0	1.2
Kit fox	Vulpes macrotis	Myotis volans	0	active	162.538	311.15	-5	1.38629	7.82405	Medium	1	1	0	0	0	0	0	1	0	0	0	0	0	1.2
Yellow-bellied marmot	Marmota flaviventris	Myotis volans	0	active	188	309.65	-3.5	1.38629	8.16052	Medium	1	1	0	0	0	0	0	1	0	0	0	0	0	1.2
Kit fox	Vulpes macrotis	Mytois ciliolabrum	0	active	162.538	311.15	-5	1.38629	7.82405	Medium	1	1	0	0	0	0	0	1	0	0	0	0	0	1.2
Yellow-bellied marmot	Marmota flaviventris	Mytois ciliolabrum	0	active	188	309.65	-3.5	1.38629	8.16052	Medium	1	1	0	0	0	0	0	1	0	0	0	0	0	1.2
Otter	Lontra canadensis	Nycticeius humeralis	0	active	162.538	311.55	-4.4	0.982078	9.10498	Medium	1	1	0	0	0	0	0	1	0	0	0	0	0	1.2
Swift fox	Vulpes velox	Nycticeius humeralis	0	active	162.538	311.67	-4.52	1.50408	7.78322	Medium	1	1	0	0	0	0	0	1	0	0	0	0	0	1.2
Hooded skunk	Mephitis macroura	Nycticeius humeralis	0	active	162.538	309.6	-2.45	1.66771	6.87213	Medium	1	1	0	0	0	0	0	1	0	0	0	0	0	1.2
Hoary marmot	Marmota caligata	Nycticeius humeralis	0	active	188	309.9	-2.75	1.43508	8.36637	Medium	1	1	0	0	0	0	0	1	0	0	0	0	0	1.2
Nine-banded armadillo	Dasypus novemcinctus	Nyctinomops ssp.	0	active	197.8	307.65	1.5	1.38629	8.6125	Medium	1	1	1	0	0	0	0	1	1	0	0	0	0	1.2
Rat	Rattus rattus	Histiotus sp.	0	active	188	311.15	-7.7	2.48491	5.29832	Medium	1	1	1	1	1	1	1	0	1	0	0	0	0	1.2
American badger	Taxidea taxus	Puerto Rico/Dominican Republic mongoose	0	active	110.723	311.15	1.8	1.09861	8.9872	Medium	0	1	0	0	0	0	0	1	0	0	0	0	0	1.1
Crab-eating raccoon	Procyon cancrivorus	Puerto Rico/Dominican Republic mongoose	0	active	110.723	310.15	2.8	1.09861	8.74353	Medium	0	1	1	0	0	0	0	1	0	0	0	0	0	1.1
American badger	Taxidea taxus	India mongoose	0	active	110.723	311.15	1.8	1.09861	8.9872	Medium	0	1	0	0	0	0	0	0	0	0	0	1	0	1.1
Crab-eating raccoon	Procyon cancrivorus	India mongoose	0	active	110.723	310.15	2.8	1.09861	8.74353	Medium	0	1	1	0	0	0	0	0	0	0	0	1	0	1.1
American badger	Taxidea taxus	Africa mongoose	0	active	110.723	311.15	1.8	1.09861	8.9872	Medium	0	1	0	0	0	0	0	0	0	0	1	0	0	1.1
Crab-eating raccoon	Procyon cancrivorus	Africa mongoose	0	active	110.723	310.15	2.8	1.09861	8.74353	Medium	0	1	1	0	0	0	0	0	0	0	1	0	0	1.1
Cat	Felis catus	Texas gray fox	0	anthropogenic extinction	110.723	311.25	0.6	1.30833	8.26873	Medium	0	1	1	1	1	1	1	1	0	0	0	0	0	1.1
Gray wolf	Canis lupus	Texas gray fox	0	anthropogenic extinction	24.568	311.45	0.4	1.60543	10.1896	Low	0	1	0	1	0	1	0	1	0	0	0	0	0	1.1
Yellow-bellied marmot	Marmota flaviventris	Texas gray fox	0	anthropogenic extinction	188	309.65	2.2	1.38629	8.16052	High	0	1	0	0	0	0	0	1	0	0	0	0	0	1.1
Cat	Felis catus	Arizona/Mexico gray fox	0	active	110.723	311.25	0.6	1.30833	8.26873	Medium	0	1	1	1	1	1	1	1	0	0	0	0	0	1.1
Gray wolf	Canis lupus	Arizona/Mexico gray fox	0	active	24.568	311.45	0.4	1.60543	10.1896	Low	0	1	0	1	0	1	0	1	0	0	0	0	0	1.1
Yellow-bellied marmot	Marmota flaviventris	Arizona/Mexico gray fox	0	active	188	309.65	2.2	1.38629	8.16052	High	0	1	0	0	0	0	0	1	0	0	0	0	0	1.1
Little spotted cat	Leopardus tigrinus	Yucatan coati	0	active	110.723	311.35	0.4	0.405465	7.71869	High	1	1	1	0	0	0	0	1	0	0	0	0	0	1.1
Eastern cottontail	Sylvilagus floridanus	Yucatan coati	0	active	188	311.45	0.3	1.60944	7.04752	High	1	1	1	0	0	0	0	1	0	0	0	0	0	1.1
Pallas' cat	Otocolobus manul	Ferret-badger	0	active	110.723	311.25	0.9	1.41099	8.16052	Medium	0	0	0	0	0	1	0	0	0	0	0	1	0	1.1
Sand cat	Felis margarita	Ferret-badger	0	active	110.723	311.25	0.9	1.50408	7.91936	Medium	0	0	0	0	1	1	0	0	0	0	0	1	0	1.1
Cat	Felis catus	Bat-eared fox	0	active	110.723	311.25	0.6	1.30833	8.26873	Medium	0	1	1	1	1	1	1	0	0	0	1	0	0	1.1
Banded mongoose	Mungos mungo	Bat-eared fox	0	active	110.723	310.55	1.3	0.916291	7.19406	High	0	0	0	0	1	0	0	0	0	0	1	0	0	1.1
Striped polecat	Ictonyx striatus	Bat-eared fox	0	active	90.2	309.45	2.4	0.693147	6.81344	High	0	0	0	0	1	0	0	0	0	0	1	0	0	1.1
Cat	Felis catus	Eurasian red fox	0	near anthropogenic extinction	110.723	311.25	0.6	1.30833	8.26873	Medium	0	1	1	1	1	1	1	0	0	1	0	1	0	1.1
Gray wolf	Canis lupus	Eurasian red fox	0	near anthropogenic extinction	24.568	311.45	0.4	1.60543	10.1896	Low	0	1	0	1	0	1	0	0	0	1	0	1	0	1.1
Striped-necked mongoose	Herpestes vitticollis	Eurasian red fox	0	near anthropogenic extinction	110.723	312.95	-1.1	0.916291	7.71869	High	0	0	0	0	0	1	0	0	0	1	0	1	0	1.1
Bear	Ursus arctos	Eastern raccoon	0	active	80.24	310.45	0.7	0.806476	12.5336	Low	1	1	0	1	0	1	0	1	0	0	0	0	0	1.1
Jaguarundi	Puma yagouaroundi	Eastern raccoon	0	active	110.723	311.55	-0.4	0.693147	8.85367	Medium	1	1	1	0	0	0	0	1	0	0	0	0	0	1.1
Rock squirrel	Otospermophilus variegatus	Eastern raccoon	0	active	188	308.15	3	1.45862	6.49677	High	1	1	0	0	0	0	0	1	0	0	0	0	0	1.1
Richardson's ground squirrel	Urocitellus richardsonii	Eastern raccoon	0	active	188	308.58	2.57	1.80171	5.83627	High	1	1	0	0	0	0	0	1	0	0	0	0	0	1.1
Marbled cat	Pardofelis marmorata	Canine-associated	0	active	110.723	312.35	-0.5	0.693147	8.16052	High	0	0	0	0	0	1	0	1	1	1	1	1	1	1.1
Striped-necked mongoose	Herpestes vitticollis	Canine-associated	0	active	110.723	312.95	-1.1	0.916291	7.71869	High	0	0	0	0	0	1	0	1	1	1	1	1	1	1.1
Banded mongoose	Mungos mungo	Canine-associated	0	active	110.723	310.55	1.3	0.916291	7.19406	High	0	0	0	0	1	0	0	1	1	1	1	1	1	1.1
Striped polecat	Ictonyx striatus	Canine-associated	0	active	90.2	309.45	2.4	0.693147	6.81344	High	0	0	0	0	1	0	0	1	1	1	1	1	1	1.1
Yellow-bellied marmot	Marmota flaviventris	Canine-associated	0	active	188	309.65	2.2	1.38629	8.16052	High	0	1	0	0	0	0	0	1	1	1	1	1	1	1.1
Alpine marmot	Marmota marmota	Canine-associated	0	active	188	309.9	1.95	1.38629	8.16052	High	0	0	0	1	0	0	0	1	1	1	1	1	1	1.1
Gray wolf	Canis lupus	Arctic fox	0	active	24.568	311.45	0.3	1.60543	10.1896	Low	0	1	0	1	0	1	0	1	0	1	0	1	0	1.1
Marbled cat	Pardofelis marmorata	Arctic fox	0	active	110.723	312.35	-0.6	0.693147	8.16052	High	0	0	0	0	0	1	0	1	0	1	0	1	0	1.1
Striped-necked mongoose	Herpestes vitticollis	Arctic fox	0	active	110.723	312.95	-1.2	0.916291	7.71869	High	0	0	0	0	0	1	0	1	0	1	0	1	0	1.1
Banded palm civet	Hemigalus derbyanus	Arctic fox	0	active	110.723	311.15	0.6	0.693147	7.78322	High	0	0	0	0	0	1	0	1	0	1	0	1	0	1.1
Yellow-bellied marmot	Marmota flaviventris	Arctic fox	0	active	188	309.65	2.1	1.38629	8.16052	High	0	1	0	0	0	0	0	1	0	1	0	1	0	1.1
Alpine marmot	Marmota marmota	Arctic fox	0	active	188	309.9	1.85	1.38629	8.16052	High	0	0	0	1	0	0	0	1	0	1	0	1	0	1.1
Franklin's ground squirrel	Poliocitellus franklinii	Arctic fox	0	active	188	308.15	3.6	2.0149	6.12905	High	0	1	0	0	0	0	0	1	0	1	0	1	0	1.1
Marbled cat	Pardofelis marmorata	Golden jackal	0	active	110.723	312.35	-0.4	0.693147	8.16052	High	0	0	0	0	0	1	0	0	0	1	0	1	0	1.1
Striped-necked mongoose	Herpestes vitticollis	Golden jackal	0	active	110.723	312.95	-1	0.916291	7.71869	High	0	0	0	0	0	1	0	0	0	1	0	1	0	1.1
Alpine marmot	Marmota marmota	Golden jackal	0	active	188	309.9	2.05	1.38629	8.16052	High	0	0	0	1	0	0	0	0	0	1	0	1	0	1.1
Small-spotted genet	Genetta genetta	Eurasian gray wolf	0	natural extinction	110.723	310.15	1.3	0.693147	7.53193	High	0	0	0	1	1	1	0	0	0	1	0	1	0	1.1
Banded palm civet	Hemigalus derbyanus	Eurasian gray wolf	0	natural extinction	110.723	311.15	0.3	0.693147	7.78322	High	0	0	0	0	0	1	0	0	0	1	0	1	0	1.1
Alpine marmot	Marmota marmota	Eurasian gray wolf	0	natural extinction	188	309.9	1.55	1.38629	8.16052	High	0	0	0	1	0	0	0	0	0	1	0	1	0	1.1
African palm civet	Nandinia binotata	Black-backed jackal	0	active	110.723	310.55	0.6	0.693147	7.54961	High	0	0	0	0	1	0	0	0	0	0	1	0	0	1.1
Small-spotted genet	Genetta genetta	Black-backed jackal	0	active	110.723	310.15	1	0.693147	7.53193	High	0	0	0	1	1	1	0	0	0	0	1	0	0	1.1
Four-toed hedgehog	Atelerix albiventris	Black-backed jackal	0	active	172.592	308.35	2.8	1.79176	6.21461	High	0	0	0	0	1	0	0	0	0	0	1	0	0	1.1
North african hedgehog	Atelerix algirus	Black-backed jackal	0	active	172.592	308.35	2.8	1.60944	6.61338	High	0	0	0	1	1	0	0	0	0	0	1	0	0	1.1
African palm civet	Nandinia binotata	Side-striped jackal	0	active	110.723	310.55	0.6	0.693147	7.54961	High	0	0	0	0	1	0	0	0	0	0	1	0	0	1.1
Small-spotted genet	Genetta genetta	Side-striped jackal	0	active	110.723	310.15	1	0.693147	7.53193	High	0	0	0	1	1	1	0	0	0	0	1	0	0	1.1
Four-toed hedgehog	Atelerix albiventris	Side-striped jackal	0	active	172.592	308.35	2.8	1.79176	6.21461	High	0	0	0	0	1	0	0	0	0	0	1	0	0	1.1
North african hedgehog	Atelerix algirus	Side-striped jackal	0	active	172.592	308.35	2.8	1.60944	6.61338	High	0	0	0	1	1	0	0	0	0	0	1	0	0	1.1
Binturong	Arctictis binturong	Raccoon dog-associated variants	0	active	110.723	309.85	1.3	0.693147	9.41328	Medium	0	0	0	0	0	1	0	0	0	1	0	1	0	1.1
Small-spotted genet	Genetta genetta	Raccoon dog-associated variants	0	active	110.723	310.15	1	0.693147	7.53193	High	0	0	0	1	1	1	0	0	0	1	0	1	0	1.1
Banded palm civet	Hemigalus derbyanus	Raccoon dog-associated variants	0	active	110.723	311.15	0	0.693147	7.78322	High	0	0	0	0	0	1	0	0	0	1	0	1	0	1.1
North african hedgehog	Atelerix algirus	Raccoon dog-associated variants	0	active	172.592	308.35	2.8	1.60944	6.61338	High	0	0	0	1	1	0	0	0	0	1	0	1	0	1.1
White-tailed jackrabbit	Lepus townsendii	TX/MX Coyote	0	anthropogenic extinction	188	311.35	-1.2	1.45862	8.01813	High	0	1	0	0	0	0	0	1	0	0	0	0	0	1.1
Ringtail	Bassariscus astutus	Baja California skunk	0	active	64.7082	310.75	-1.2	1.09861	6.92264	Medium	0	1	0	0	0	0	0	1	0	0	0	0	0	1.1
Mink (American)	Neovison vison	Baja California skunk	0	active	64.7082	312.15	-2.6	1.25276	6.82979	Medium	0	1	0	0	0	0	0	1	0	0	0	0	0	1.1
Northern elephant seal	Mirounga angustirostris	Central Mexico skunk	0	active	80.24	310.55	-1	0	14.2855	Low	1	1	0	0	0	1	0	1	0	0	0	0	0	1.1
Nine-banded armadillo	Dasypus novemcinctus	Central Mexico skunk	0	active	197.8	307.65	1.9	1.38629	8.6125	Medium	1	1	1	0	0	0	0	1	0	0	0	0	0	1.1
Ringtail	Bassariscus astutus	Sonora skunk	0	active	64.7082	310.75	-1.2	1.09861	6.92264	Medium	0	1	0	0	0	0	0	1	0	0	0	0	0	1.1
Mink (American)	Neovison vison	Sonora skunk	0	active	64.7082	312.15	-2.6	1.25276	6.82979	Medium	0	1	0	0	0	0	0	1	0	0	0	0	0	1.1
Rat	Rattus rattus	California skunk	0	active	188	311.15	-1.5	2.48491	5.29832	High	0	1	1	1	1	1	1	1	0	0	0	0	0	1.1
Northern elephant seal	Mirounga angustirostris	South Central skunk	0	active	80.24	310.55	-0.9	0	14.2855	Low	1	1	0	0	0	1	0	1	0	0	0	0	0	1.1
Nine-banded armadillo	Dasypus novemcinctus	South Central skunk	0	active	197.8	307.65	2	1.38629	8.6125	Medium	1	1	1	0	0	0	0	1	0	0	0	0	0	1.1
New England cottontail	Sylvilagus transitionalis	South Central skunk	0	active	188	311.45	-1.8	1.56862	6.80528	High	1	1	0	0	0	0	0	1	0	0	0	0	0	1.1
Thirteen-lined ground squirrel	Ictidomys tridecemlineatus	South Central skunk	0	active	188	308.85	0.8	1.94591	5.15156	High	1	1	0	0	0	0	0	1	0	0	0	0	0	1.1
Belding's ground squirrel	Urocitellus beldingi	South Central skunk	0	active	188	308.65	1	1.74047	5.66988	High	1	1	0	0	0	0	0	1	0	0	0	0	0	1.1
Rat	Rattus rattus	North Central skunk	0	active	188	311.15	-1.5	2.48491	5.29832	High	0	1	1	1	1	1	1	1	0	0	0	0	0	1.1
Northern elephant seal	Mirounga angustirostris	Flagstaff skunk	0	intermittent	80.24	310.55	-0.9	0	14.2855	Low	1	1	0	0	0	1	0	1	0	0	0	0	0	1.1
Nine-banded armadillo	Dasypus novemcinctus	Flagstaff skunk	0	intermittent	197.8	307.65	2	1.38629	8.6125	Medium	1	1	1	0	0	0	0	1	0	0	0	0	0	1.1
New England cottontail	Sylvilagus transitionalis	Flagstaff skunk	0	intermittent	188	311.45	-1.8	1.56862	6.80528	High	1	1	0	0	0	0	0	1	0	0	0	0	0	1.1
Thirteen-lined ground squirrel	Ictidomys tridecemlineatus	Flagstaff skunk	0	intermittent	188	308.85	0.8	1.94591	5.15156	High	1	1	0	0	0	0	0	1	0	0	0	0	0	1.1
Belding's ground squirrel	Urocitellus beldingi	Flagstaff skunk	0	intermittent	188	308.65	1	1.74047	5.66988	High	1	1	0	0	0	0	0	1	0	0	0	0	0	1.1
Cat	Felis catus	California gray fox	0	abortive	110.723	311.25	0.6	1.30833	8.26873	Medium	0	1	1	1	1	1	1	1	0	0	0	0	0	1.1
Gray wolf	Canis lupus	California gray fox	0	abortive	24.568	311.45	0.4	1.60543	10.1896	Low	0	1	0	1	0	1	0	1	0	0	0	0	0	1.1
Yellow-bellied marmot	Marmota flaviventris	California gray fox	0	abortive	188	309.65	2.2	1.38629	8.16052	High	0	1	0	0	0	0	0	1	0	0	0	0	0	1.1
Little spotted cat	Leopardus tigrinus	Oregon gray fox	0	abortive	110.723	311.35	0.5	0.405465	7.71869	High	1	1	1	0	0	0	0	1	0	0	0	0	0	1.1
Tayra	Eira barbara	Oregon gray fox	0	abortive	90.2	311.55	0.3	0.693147	8.41183	Medium	1	1	1	0	0	0	0	1	0	0	0	0	0	1.1
Eastern cottontail	Sylvilagus floridanus	Oregon gray fox	0	abortive	188	311.45	0.4	1.60944	7.04752	High	1	1	1	0	0	0	0	1	0	0	0	0	0	1.1
Cat	Felis catus	Maine gray fox	0	emerging	110.723	311.25	0.6	1.30833	8.26873	Medium	0	1	1	1	1	1	1	1	0	0	0	0	0	1.1
Gray wolf	Canis lupus	Maine gray fox	0	emerging	24.568	311.45	0.4	1.60543	10.1896	Low	0	1	0	1	0	1	0	1	0	0	0	0	0	1.1
Yellow-bellied marmot	Marmota flaviventris	Maine gray fox	0	emerging	188	309.65	2.2	1.38629	8.16052	High	0	1	0	0	0	0	0	1	0	0	0	0	0	1.1
Cat	Felis catus	Flagstaff Gray fox	0	abortive	110.723	311.25	0.6	1.30833	8.26873	Medium	0	1	1	1	1	1	1	1	0	0	0	0	0	1.1
Gray wolf	Canis lupus	Flagstaff Gray fox	0	abortive	24.568	311.45	0.4	1.60543	10.1896	Low	0	1	0	1	0	1	0	1	0	0	0	0	0	1.1
Yellow-bellied marmot	Marmota flaviventris	Flagstaff Gray fox	0	abortive	188	309.65	2.2	1.38629	8.16052	High	0	1	0	0	0	0	0	1	0	0	0	0	0	1.1
Cat	Felis catus	North American red fox	0	natural extinction	110.723	311.25	0.6	1.30833	8.26873	Medium	0	1	1	1	1	1	1	1	0	0	0	0	0	1.1
Gray wolf	Canis lupus	North American red fox	0	natural extinction	24.568	311.45	0.4	1.60543	10.1896	Low	0	1	0	1	0	1	0	1	0	0	0	0	0	1.1
Cat	Felis catus	Ontario red fox	0	anthropogenic extinction	110.723	311.25	0.6	1.30833	8.26873	Medium	0	1	1	1	1	1	1	1	0	0	0	0	0	1.1
Gray wolf	Canis lupus	Ontario red fox	0	anthropogenic extinction	24.568	311.45	0.4	1.60543	10.1896	Low	0	1	0	1	0	1	0	1	0	0	0	0	0	1.1
Cat	Felis catus	Turkey red fox	0	abortive	110.723	311.25	0.6	1.30833	8.26873	Medium	0	1	1	1	1	1	1	0	0	1	0	1	0	1.1
Gray wolf	Canis lupus	Turkey red fox	0	abortive	24.568	311.45	0.4	1.60543	10.1896	Low	0	1	0	1	0	1	0	0	0	1	0	1	0	1.1
Striped-necked mongoose	Herpestes vitticollis	Turkey red fox	0	abortive	110.723	312.95	-1.1	0.916291	7.71869	High	0	0	0	0	0	1	0	0	0	1	0	1	0	1.1
Groundhog	Marmota monax	Lasiurus cinereus	0	active	188	310.15	-2.2	1.50408	8.29405	Medium	1	1	0	0	0	0	0	1	1	0	0	0	0	1.1
Raccoon	Procyon lotor	Lasiurus cinereus	1	active	162.538	311.15	-3.2	1.11841	8.69951	Medium	1	1	0	0	0	0	0	1	1	0	0	0	0	1.1
Cat	Felis catus	Lasiurus cinereus	0	active	162.538	311.25	-3.3	1.30833	8.26873	Medium	1	1	1	1	1	1	1	1	1	0	0	0	0	1.1
Otter	Lontra canadensis	Lasiurus cinereus	0	active	162.538	311.55	-3.6	0.982078	9.10498	Medium	1	1	0	0	0	0	0	1	1	0	0	0	0	1.1
Hoary fox	Lycalopex vetulus	Lasiurus cinereus	0	active	162.538	310.55	-2.6	1.09861	8.58485	Medium	1	0	1	0	0	0	0	1	1	0	0	0	0	1.1
Swift fox	Vulpes velox	Lasiurus cinereus	0	active	162.538	311.67	-3.72	1.50408	7.78322	Medium	1	1	0	0	0	0	0	1	1	0	0	0	0	1.1
Hooded skunk	Mephitis macroura	Lasiurus cinereus	0	active	162.538	309.6	-1.65	1.66771	6.87213	Medium	1	1	0	0	0	0	0	1	1	0	0	0	0	1.1
Seven-banded armadillo	Dasypus septemcinctus	Lasiurus cinereus	0	active	197.8	307.65	0.3	1.79176	7.29641	Medium	1	0	1	0	0	0	0	1	1	0	0	0	0	1.1
Hoary marmot	Marmota caligata	Lasiurus cinereus	0	active	188	309.9	-1.95	1.43508	8.36637	Medium	1	1	0	0	0	0	0	1	1	0	0	0	0	1.1
American badger	Taxidea taxus	Eptesicus fuscus	0	active	162.538	311.15	-2	1.09861	8.9872	Medium	1	1	0	0	0	0	0	1	1	0	0	0	0	1.1
Crab-eating raccoon	Procyon cancrivorus	Eptesicus fuscus	0	active	162.538	310.15	-1	1.09861	8.74353	Medium	1	1	1	0	0	0	0	1	1	0	0	0	0	1.1
American badger	Taxidea taxus	Tadarida brasiliensis	0	active	162.538	311.15	-2	1.09861	8.9872	Medium	1	1	0	0	0	0	0	1	1	0	0	0	0	1.1
Crab-eating raccoon	Procyon cancrivorus	Tadarida brasiliensis	0	active	162.538	310.15	-1	1.09861	8.74353	Medium	1	1	1	0	0	0	0	1	1	0	0	0	0	1.1
Vancouver marmot	Marmota vancouverensis	Myotis lucifugus	0	active	188	309.9	-4.75	1.19392	8.4659	Medium	1	1	0	0	0	0	0	1	0	0	0	0	0	1.1
Groundhog	Marmota monax	Desmodus rotundus	0	active	188	310.15	-2	1.50408	8.29405	Medium	1	1	0	0	0	0	0	1	1	0	0	0	0	1.1
Raccoon	Procyon lotor	Desmodus rotundus	0	active	162.538	311.15	-3	1.11841	8.69951	Medium	1	1	0	0	0	0	0	1	1	0	0	0	0	1.1
Cat	Felis catus	Desmodus rotundus	0	active	162.538	311.25	-3.1	1.30833	8.26873	Medium	1	1	1	1	1	1	1	1	1	0	0	0	0	1.1
Crab-eating fox	Cerdocyon thous	Desmodus rotundus	0	active	162.538	311.35	-3.2	1.12817	8.77956	Medium	1	0	1	0	0	0	0	1	1	0	0	0	0	1.1
Otter	Lontra canadensis	Desmodus rotundus	0	active	162.538	311.55	-3.4	0.982078	9.10498	Medium	1	1	0	0	0	0	0	1	1	0	0	0	0	1.1
Coati	Nasua narica	Desmodus rotundus	0	active	162.538	311.75	-3.6	1.38629	8.22951	Medium	1	1	1	0	0	0	0	1	1	0	0	0	0	1.1
Hoary fox	Lycalopex vetulus	Desmodus rotundus	0	active	162.538	310.55	-2.4	1.09861	8.58485	Medium	1	0	1	0	0	0	0	1	1	0	0	0	0	1.1
Seven-banded armadillo	Dasypus septemcinctus	Desmodus rotundus	0	active	197.8	307.65	0.5	1.79176	7.29641	Medium	1	0	1	0	0	0	0	1	1	0	0	0	0	1.1
Hoary marmot	Marmota caligata	Desmodus rotundus	0	active	188	309.9	-1.75	1.43508	8.36637	Medium	1	1	0	0	0	0	0	1	1	0	0	0	0	1.1
Groundhog	Marmota monax	Lasiurus seminolus	0	active	188	310.15	-1.9	1.50408	8.29405	Medium	1	1	0	0	0	0	0	1	0	0	0	0	0	1.1
Raccoon	Procyon lotor	Lasiurus seminolus	0	active	162.538	311.15	-2.9	1.11841	8.69951	Medium	1	1	0	0	0	0	0	1	0	0	0	0	0	1.1
Cat	Felis catus	Lasiurus seminolus	0	active	162.538	311.25	-3	1.30833	8.26873	Medium	1	1	1	1	1	1	1	1	0	0	0	0	0	1.1
Coati	Nasua narica	Lasiurus seminolus	0	active	162.538	311.75	-3.5	1.38629	8.22951	Medium	1	1	1	0	0	0	0	1	0	0	0	0	0	1.1
Hoary marmot	Marmota caligata	Lasiurus seminolus	0	active	188	309.9	-1.65	1.43508	8.36637	Medium	1	1	0	0	0	0	0	1	0	0	0	0	0	1.1
Vancouver marmot	Marmota vancouverensis	Lasiurus xanthinus	0	active	188	309.9	-4.25	1.19392	8.4659	Medium	1	1	0	0	0	0	0	1	0	0	0	0	0	1.1
Vancouver marmot	Marmota vancouverensis	Lasiurus intermedius	0	active	188	309.9	-4.25	1.19392	8.4659	Medium	1	1	0	0	0	0	0	1	0	0	0	0	0	1.1
Rat	Rattus rattus	Lasiurus noctivagans	0	active	188	311.15	-7	2.48491	5.29832	Medium	1	1	1	1	1	1	1	1	0	0	0	0	0	1.1
Crab-eating fox	Cerdocyon thous	Pipistrellus subflavus	0	active	162.538	311.35	-2.8	1.12817	8.77956	Medium	1	0	1	0	0	0	0	1	1	0	0	0	0	1.1
Coati	Nasua narica	Pipistrellus subflavus	0	active	162.538	311.75	-3.2	1.38629	8.22951	Medium	1	1	1	0	0	0	0	1	1	0	0	0	0	1.1
Seven-banded armadillo	Dasypus septemcinctus	Pipistrellus subflavus	0	active	197.8	307.65	0.9	1.79176	7.29641	Medium	1	0	1	0	0	0	0	1	1	0	0	0	0	1.1
Hog-nosed skunk	Conepatus leuconotus	Myotis yumanensis	0	active	162.538	309.15	-3	1.22378	7.54961	Medium	1	1	0	0	0	0	0	1	0	0	0	0	0	1.1
Neotropical river otter	Lontra longicaudis	Myotis yumanensis	0	active	162.538	311.55	-5.4	0.916291	8.92266	Medium	1	1	1	0	0	0	0	1	0	0	0	0	0	1.1
Franklin's ground squirrel	Poliocitellus franklinii	Myotis yumanensis	0	active	188	308.15	-2	2.0149	6.12905	Medium	1	1	0	0	0	0	0	1	0	0	0	0	0	1.1
Swine	Sus scrofa	Pipistrellus hesperus	0	active	162.538	312.15	-8.7	1.70475	11.7753	Low	1	1	1	1	1	1	1	1	0	0	0	0	0	1.1
Bobcat	Lynx rufus	ApV	0	active	162.538	312.35	-5.2	1.01523	9.05952	Medium	1	1	0	0	0	0	0	1	0	0	0	0	0	1.1
Kit fox	Vulpes macrotis	ApV	0	active	162.538	311.15	-4	1.38629	7.82405	Medium	1	1	0	0	0	0	0	1	0	0	0	0	0	1.1
Muskrat	Ondatra zibethicus	ApV	0	active	188	310.55	-3.4	1.90211	7.21671	Medium	1	1	0	0	0	0	0	1	0	0	0	0	0	1.1
Red fox	Vulpes vulpes	Artibus lituratus	0	active	162.538	311.85	-1.4	1.52388	8.32644	Medium	1	1	0	1	1	1	0	1	1	0	0	0	0	1.1
Argentinian gray fox	Lycalopex griseus	Artibus lituratus	0	active	162.538	310.55	-0.1	1.43508	8.29155	Medium	1	0	1	0	0	0	0	1	1	0	0	0	0	1.1
Coati	Nasua narica	Corynorhinus townsendii	0	active	162.538	311.75	-3.2	1.38629	8.22951	Medium	1	1	1	0	0	0	0	1	0	0	0	0	0	1.1
Crab-eating raccoon	Procyon cancrivorus	Eptesicus brasiliensis	0	active	162.538	310.15	-1	1.09861	8.74353	Medium	1	1	1	0	0	0	0	0	1	0	0	0	0	1.1
American badger	Taxidea taxus	Eptesicus furinalis	0	active	162.538	311.15	-2	1.09861	8.9872	Medium	1	1	0	0	0	0	0	1	1	0	0	0	0	1.1
Crab-eating raccoon	Procyon cancrivorus	Eptesicus furinalis	0	active	162.538	310.15	-1	1.09861	8.74353	Medium	1	1	1	0	0	0	0	1	1	0	0	0	0	1.1
Groundhog	Marmota monax	Macrophyllum macrophyllum	0	active	188	310.15	-2	1.50408	8.29405	Medium	1	1	0	0	0	0	0	1	0	0	0	0	0	1.1
Raccoon	Procyon lotor	Macrophyllum macrophyllum	0	active	162.538	311.15	-3	1.11841	8.69951	Medium	1	1	0	0	0	0	0	1	0	0	0	0	0	1.1
Cat	Felis catus	Macrophyllum macrophyllum	0	active	162.538	311.25	-3.1	1.30833	8.26873	Medium	1	1	1	1	1	1	1	1	0	0	0	0	0	1.1
Otter	Lontra canadensis	Macrophyllum macrophyllum	0	active	162.538	311.55	-3.4	0.982078	9.10498	Medium	1	1	0	0	0	0	0	1	0	0	0	0	0	1.1
Coati	Nasua narica	Macrophyllum macrophyllum	0	active	162.538	311.75	-3.6	1.38629	8.22951	Medium	1	1	1	0	0	0	0	1	0	0	0	0	0	1.1
Hoary marmot	Marmota caligata	Macrophyllum macrophyllum	0	active	188	309.9	-1.75	1.43508	8.36637	Medium	1	1	0	0	0	0	0	1	0	0	0	0	0	1.1
American badger	Taxidea taxus	Molossus molossus	0	active	162.538	311.15	-2	1.09861	8.9872	Medium	1	1	0	0	0	0	0	1	1	0	0	0	0	1.1
Crab-eating raccoon	Procyon cancrivorus	Molossus molossus	0	active	162.538	310.15	-1	1.09861	8.74353	Medium	1	1	1	0	0	0	0	1	1	0	0	0	0	1.1
Vancouver marmot	Marmota vancouverensis	Myotis californicus	0	active	188	309.9	-4.75	1.19392	8.4659	Medium	1	1	0	0	0	0	0	1	0	0	0	0	0	1.1
Vancouver marmot	Marmota vancouverensis	Myotis evotis	0	active	188	309.9	-4.75	1.19392	8.4659	Medium	1	1	0	0	0	0	0	1	0	0	0	0	0	1.1
Vancouver marmot	Marmota vancouverensis	Myotis keenii	0	active	188	309.9	-4.75	1.19392	8.4659	Medium	1	1	0	0	0	0	0	1	0	0	0	0	0	1.1
Vancouver marmot	Marmota vancouverensis	Myotis leibii	0	active	188	309.9	-4.75	1.19392	8.4659	Medium	1	1	0	0	0	0	0	1	0	0	0	0	0	1.1
Vancouver marmot	Marmota vancouverensis	Myotis septentrionalis	0	active	188	309.9	-4.75	1.19392	8.4659	Medium	1	1	0	0	0	0	0	1	0	0	0	0	0	1.1
Hog-nosed skunk	Conepatus leuconotus	Myotis thysanodes/evotis	0	active	162.538	309.15	-3	1.22378	7.54961	Medium	1	1	0	0	0	0	0	1	0	0	0	0	0	1.1
Neotropical river otter	Lontra longicaudis	Myotis thysanodes/evotis	0	active	162.538	311.55	-5.4	0.916291	8.92266	Medium	1	1	1	0	0	0	0	1	0	0	0	0	0	1.1
Franklin's ground squirrel	Poliocitellus franklinii	Myotis thysanodes/evotis	0	active	188	308.15	-2	2.0149	6.12905	Medium	1	1	0	0	0	0	0	1	0	0	0	0	0	1.1
Hog-nosed skunk	Conepatus leuconotus	Myotis volans	0	active	162.538	309.15	-3	1.22378	7.54961	Medium	1	1	0	0	0	0	0	1	0	0	0	0	0	1.1
Neotropical river otter	Lontra longicaudis	Myotis volans	0	active	162.538	311.55	-5.4	0.916291	8.92266	Medium	1	1	1	0	0	0	0	1	0	0	0	0	0	1.1
Franklin's ground squirrel	Poliocitellus franklinii	Myotis volans	0	active	188	308.15	-2	2.0149	6.12905	Medium	1	1	0	0	0	0	0	1	0	0	0	0	0	1.1
Hog-nosed skunk	Conepatus leuconotus	Mytois ciliolabrum	0	active	162.538	309.15	-3	1.22378	7.54961	Medium	1	1	0	0	0	0	0	1	0	0	0	0	0	1.1
Neotropical river otter	Lontra longicaudis	Mytois ciliolabrum	0	active	162.538	311.55	-5.4	0.916291	8.92266	Medium	1	1	1	0	0	0	0	1	0	0	0	0	0	1.1
Franklin's ground squirrel	Poliocitellus franklinii	Mytois ciliolabrum	0	active	188	308.15	-2	2.0149	6.12905	Medium	1	1	0	0	0	0	0	1	0	0	0	0	0	1.1
Bobcat	Lynx rufus	Nycticeius humeralis	0	active	162.538	312.35	-5.2	1.01523	9.05952	Medium	1	1	0	0	0	0	0	1	0	0	0	0	0	1.1
Kit fox	Vulpes macrotis	Nycticeius humeralis	0	active	162.538	311.15	-4	1.38629	7.82405	Medium	1	1	0	0	0	0	0	1	0	0	0	0	0	1.1
Muskrat	Ondatra zibethicus	Nycticeius humeralis	0	active	188	310.55	-3.4	1.90211	7.21671	Medium	1	1	0	0	0	0	0	1	0	0	0	0	0	1.1
American badger	Taxidea taxus	Nyctinomops ssp.	0	active	162.538	311.15	-2	1.09861	8.9872	Medium	1	1	0	0	0	0	0	1	1	0	0	0	0	1.1
Crab-eating raccoon	Procyon cancrivorus	Nyctinomops ssp.	0	active	162.538	310.15	-1	1.09861	8.74353	Medium	1	1	1	0	0	0	0	1	1	0	0	0	0	1.1
Swine	Sus scrofa	Histiotus sp.	0	active	162.538	312.15	-8.7	1.70475	11.7753	Low	1	1	1	1	1	1	1	0	1	0	0	0	0	1.1
Masked palm civet	Paguma larvata	Grenada mongoose	0	active	70.4	311.15	1.8	0.832909	8.36637	Medium	0	0	0	0	0	1	0	1	0	0	0	0	0	1
Leopard cat	Prionailurus bengalensis	Grenada mongoose	0	active	75.8159	312.35	0.6	0.916291	8.51719	Medium	0	0	0	0	0	1	0	1	0	0	0	0	0	1
Corsac fox	Vulpes corsac	Grenada mongoose	0	active	110.723	311.67	1.28	1.54756	7.90101	Medium	0	0	0	1	0	1	0	1	0	0	0	0	0	1
Small-toothed palm civet	Arctogalidia trivirgata	Grenada mongoose	0	active	70.4	309.35	3.6	0.916291	7.71869	Medium	0	0	0	0	0	1	0	1	0	0	0	0	0	1
Cape fox	Vulpes chama	Cuba mongoose	0	active	110.723	311.67	1.28	1.38629	8.29405	Medium	0	0	0	0	1	0	0	1	0	0	0	0	0	1
Lynx	Lynx canadensis	Texas gray fox	0	anthropogenic extinction	110.723	312.35	-0.5	1.0043	9.22029	Medium	0	1	0	0	0	0	0	1	0	0	0	0	0	1
Franklin's ground squirrel	Poliocitellus franklinii	Texas gray fox	0	anthropogenic extinction	188	308.15	3.7	2.0149	6.12905	High	0	1	0	0	0	0	0	1	0	0	0	0	0	1
Lynx	Lynx canadensis	Arizona/Mexico gray fox	0	active	110.723	312.35	-0.5	1.0043	9.22029	Medium	0	1	0	0	0	0	0	1	0	0	0	0	0	1
Franklin's ground squirrel	Poliocitellus franklinii	Arizona/Mexico gray fox	0	active	188	308.15	3.7	2.0149	6.12905	High	0	1	0	0	0	0	0	1	0	0	0	0	0	1
Bear	Ursus arctos	Yucatan coati	0	active	80.24	310.45	1.3	0.806476	12.5336	Low	1	1	0	1	0	1	0	1	0	0	0	0	0	1
Jaguarundi	Puma yagouaroundi	Yucatan coati	0	active	110.723	311.55	0.2	0.693147	8.85367	Medium	1	1	1	0	0	0	0	1	0	0	0	0	0	1
Kinkajou	Potos flavus	Yucatan coati	0	active	42.8934	309.25	2.5	0	8.00637	Medium	1	1	1	0	0	0	0	1	0	0	0	0	0	1
Rock squirrel	Otospermophilus variegatus	Yucatan coati	0	active	188	308.15	3.6	1.45862	6.49677	High	1	1	0	0	0	0	0	1	0	0	0	0	0	1
Richardson's ground squirrel	Urocitellus richardsonii	Yucatan coati	0	active	188	308.58	3.17	1.80171	5.83627	High	1	1	0	0	0	0	0	1	0	0	0	0	0	1
Cat	Felis catus	Ferret-badger	0	active	110.723	311.25	0.9	1.30833	8.26873	Medium	0	1	1	1	1	1	1	0	0	0	0	1	0	1
Asian palm civet	Paradoxurus hermaphroditus	Ferret-badger	0	active	110.723	309.65	2.5	1.22378	8.03916	Medium	0	0	0	0	0	1	0	0	0	0	0	1	0	1
Serval	Leptailurus serval	Bat-eared fox	0	active	110.723	312.35	-0.5	0.916291	9.49927	Medium	0	0	0	0	1	0	0	0	0	0	1	0	0	1
African palm civet	Nandinia binotata	Bat-eared fox	0	active	110.723	310.55	1.3	0.693147	7.54961	High	0	0	0	0	1	0	0	0	0	0	1	0	0	1
Small-spotted genet	Genetta genetta	Bat-eared fox	0	active	110.723	310.15	1.7	0.693147	7.53193	High	0	0	0	1	1	1	0	0	0	0	1	0	0	1
Four-toed hedgehog	Atelerix albiventris	Bat-eared fox	0	active	172.592	308.35	3.5	1.79176	6.21461	High	0	0	0	0	1	0	0	0	0	0	1	0	0	1
North african hedgehog	Atelerix algirus	Bat-eared fox	0	active	172.592	308.35	3.5	1.60944	6.61338	High	0	0	0	1	1	0	0	0	0	0	1	0	0	1
Binturong	Arctictis binturong	Eurasian red fox	0	near anthropogenic extinction	110.723	309.85	2	0.693147	9.41328	Medium	0	0	0	0	0	1	0	0	0	1	0	1	0	1
Small-spotted genet	Genetta genetta	Eurasian red fox	0	near anthropogenic extinction	110.723	310.15	1.7	0.693147	7.53193	High	0	0	0	1	1	1	0	0	0	1	0	1	0	1
Banded palm civet	Hemigalus derbyanus	Eurasian red fox	0	near anthropogenic extinction	110.723	311.15	0.7	0.693147	7.78322	High	0	0	0	0	0	1	0	0	0	1	0	1	0	1
Asian palm civet	Paradoxurus hermaphroditus	Eurasian red fox	0	near anthropogenic extinction	110.723	309.65	2.2	1.22378	8.03916	Medium	0	0	0	0	0	1	0	0	0	1	0	1	0	1
Small Indian civet	Viverricula indica	Eurasian red fox	0	near anthropogenic extinction	110.723	311.15	0.7	1.35584	8.00637	Medium	0	0	0	0	0	1	0	0	0	1	0	1	0	1
North african hedgehog	Atelerix algirus	Eurasian red fox	0	near anthropogenic extinction	172.592	308.35	3.5	1.60944	6.61338	High	0	0	0	1	1	0	0	0	0	1	0	1	0	1
Desmarest's hutia	Capromys pilorides	Eastern raccoon	0	active	188	308.85	2.3	0.693147	8.45176	High	1	1	0	0	0	0	0	1	0	0	0	0	0	1
Four-horned antelope	Tetracerus quadricornis	Canine-associated	0	active	150.796	312.15	-0.3	0.405465	9.85219	High	0	0	0	0	0	1	0	1	1	1	1	1	1	1
African palm civet	Nandinia binotata	Canine-associated	0	active	110.723	310.55	1.3	0.693147	7.54961	High	0	0	0	0	1	0	0	1	1	1	1	1	1	1
Small-spotted genet	Genetta genetta	Canine-associated	0	active	110.723	310.15	1.7	0.693147	7.53193	High	0	0	0	1	1	1	0	1	1	1	1	1	1	1
Banded palm civet	Hemigalus derbyanus	Canine-associated	0	active	110.723	311.15	0.7	0.693147	7.78322	High	0	0	0	0	0	1	0	1	1	1	1	1	1	1
Four-toed hedgehog	Atelerix albiventris	Canine-associated	0	active	172.592	308.35	3.5	1.79176	6.21461	High	0	0	0	0	1	0	0	1	1	1	1	1	1	1
North african hedgehog	Atelerix algirus	Canine-associated	0	active	172.592	308.35	3.5	1.60944	6.61338	High	0	0	0	1	1	0	0	1	1	1	1	1	1	1
Indian crested porcupine	Hystrix indica	Canine-associated	0	active	188	310.65	1.2	0.693147	9.90349	High	0	0	0	1	0	1	0	1	1	1	1	1	1	1
Franklin's ground squirrel	Poliocitellus franklinii	Canine-associated	0	active	188	308.15	3.7	2.0149	6.12905	High	0	1	0	0	0	0	0	1	1	1	1	1	1	1
Lynx	Lynx canadensis	Arctic fox	0	active	110.723	312.35	-0.6	1.0043	9.22029	Medium	0	1	0	0	0	0	0	1	0	1	0	1	0	1
Binturong	Arctictis binturong	Arctic fox	0	active	110.723	309.85	1.9	0.693147	9.41328	Medium	0	0	0	0	0	1	0	1	0	1	0	1	0	1
Small-spotted genet	Genetta genetta	Arctic fox	0	active	110.723	310.15	1.6	0.693147	7.53193	High	0	0	0	1	1	1	0	1	0	1	0	1	0	1
North african hedgehog	Atelerix algirus	Arctic fox	0	active	172.592	308.35	3.4	1.60944	6.61338	High	0	0	0	1	1	0	0	1	0	1	0	1	0	1
Binturong	Arctictis binturong	Golden jackal	0	active	110.723	309.85	2.1	0.693147	9.41328	Medium	0	0	0	0	0	1	0	0	0	1	0	1	0	1
Small-spotted genet	Genetta genetta	Golden jackal	0	active	110.723	310.15	1.8	0.693147	7.53193	High	0	0	0	1	1	1	0	0	0	1	0	1	0	1
Banded palm civet	Hemigalus derbyanus	Golden jackal	0	active	110.723	311.15	0.8	0.693147	7.78322	High	0	0	0	0	0	1	0	0	0	1	0	1	0	1
North african hedgehog	Atelerix algirus	Golden jackal	0	active	172.592	308.35	3.6	1.60944	6.61338	High	0	0	0	1	1	0	0	0	0	1	0	1	0	1
Four-horned antelope	Tetracerus quadricornis	Eurasian gray wolf	0	natural extinction	150.796	312.15	-0.7	0.405465	9.85219	High	0	0	0	0	0	1	0	0	0	1	0	1	0	1
North african hedgehog	Atelerix algirus	Eurasian gray wolf	0	natural extinction	172.592	308.35	3.1	1.60944	6.61338	High	0	0	0	1	1	0	0	0	0	1	0	1	0	1
Indian crested porcupine	Hystrix indica	Eurasian gray wolf	0	natural extinction	188	310.65	0.8	0.693147	9.90349	High	0	0	0	1	0	1	0	0	0	1	0	1	0	1
Black-footed cat	Felis nigripes	Black-backed jackal	0	active	110.723	311.25	-0.1	0.693147	7.66153	High	0	0	0	0	1	0	0	0	0	0	1	0	0	1
Norway rat	Rattus norvegicus	Black-backed jackal	0	active	188	310.25	0.9	2.29253	5.70378	High	0	0	0	1	1	1	0	0	0	0	1	0	0	1
Black-footed cat	Felis nigripes	Side-striped jackal	0	active	110.723	311.25	-0.1	0.693147	7.66153	High	0	0	0	0	1	0	0	0	0	0	1	0	0	1
Norway rat	Rattus norvegicus	Side-striped jackal	0	active	188	310.25	0.9	2.29253	5.70378	High	0	0	0	1	1	1	0	0	0	0	1	0	0	1
Ferret-badger	Melogale moschata	Raccoon dog-associated variants	0	active	90.2	309.45	1.7	0.693147	6.51026	High	0	0	0	0	0	1	0	0	0	1	0	1	0	1
Spanish lynx	Lynx pardinus	Raccoon dog-associated variants	0	active	110.723	312.35	-1.2	0.916291	9.30565	Medium	0	0	0	1	0	0	0	0	0	1	0	1	0	1
Ruddy mongoose	Herpestes smithii	Raccoon dog-associated variants	0	active	110.723	312.95	-1.8	0.916291	7.43985	High	0	0	0	0	0	1	0	0	0	1	0	1	0	1
Norway rat	Rattus norvegicus	Raccoon dog-associated variants	0	active	188	310.25	0.9	2.29253	5.70378	High	0	0	0	1	1	1	0	0	0	1	0	1	0	1
Rat	Rattus rattus	TX/MX Coyote	0	anthropogenic extinction	188	311.15	-1	2.48491	5.29832	High	0	1	1	1	1	1	1	1	0	0	0	0	0	1
Margay	Leopardus wiedii	TX/MX Coyote	0	anthropogenic extinction	110.723	311.55	-1.4	0.405465	8.20705	High	0	1	1	0	0	0	0	1	0	0	0	0	0	1
Kinkajou	Potos flavus	TX/MX Coyote	0	anthropogenic extinction	90.2	309.25	0.9	0	8.00637	High	0	1	1	0	0	0	0	1	0	0	0	0	0	1
American marten	Martes americana	Baja California skunk	0	active	64.7082	311.15	-1.6	1.09861	6.78446	Medium	0	1	0	0	0	0	0	1	0	0	0	0	0	1
American marten	Martes americana	Sonora skunk	0	active	64.7082	311.15	-1.6	1.09861	6.78446	Medium	0	1	0	0	0	0	0	1	0	0	0	0	0	1
Least weasel	Mustela nivalis	California skunk	0	active	64.7082	312.45	-2.8	1.60944	3.84802	High	0	1	0	1	1	1	0	1	0	0	0	0	0	1
Mongoose	Urva auropunctata	South Central skunk	0	active	110.723	312.95	-3.3	0.916291	6.18105	High	1	1	0	0	0	1	0	1	0	0	0	0	0	1
Pygmy rabbit	Brachylagus idahoensis	South Central skunk	0	active	188	311.25	-1.6	1.79176	6.04335	High	1	1	0	0	0	0	0	1	0	0	0	0	0	1
Least weasel	Mustela nivalis	North Central skunk	0	active	64.7082	312.45	-2.8	1.60944	3.84802	High	0	1	0	1	1	1	0	1	0	0	0	0	0	1
Mongoose	Urva auropunctata	Flagstaff skunk	0	intermittent	110.723	312.95	-3.3	0.916291	6.18105	High	1	1	0	0	0	1	0	1	0	0	0	0	0	1
Pygmy rabbit	Brachylagus idahoensis	Flagstaff skunk	0	intermittent	188	311.25	-1.6	1.79176	6.04335	High	1	1	0	0	0	0	0	1	0	0	0	0	0	1
Lynx	Lynx canadensis	California gray fox	0	abortive	110.723	312.35	-0.5	1.0043	9.22029	Medium	0	1	0	0	0	0	0	1	0	0	0	0	0	1
Franklin's ground squirrel	Poliocitellus franklinii	California gray fox	0	abortive	188	308.15	3.7	2.0149	6.12905	High	0	1	0	0	0	0	0	1	0	0	0	0	0	1
Jaguarundi	Puma yagouaroundi	Oregon gray fox	0	abortive	110.723	311.55	0.3	0.693147	8.85367	Medium	1	1	1	0	0	0	0	1	0	0	0	0	0	1
Polar bear	Ursus maritimus	Oregon gray fox	0	abortive	90.2	309.95	1.9	0.693147	13.0711	Low	1	1	0	1	0	1	0	1	0	0	0	0	0	1
Rock squirrel	Otospermophilus variegatus	Oregon gray fox	0	abortive	188	308.15	3.7	1.45862	6.49677	High	1	1	0	0	0	0	0	1	0	0	0	0	0	1
Richardson's ground squirrel	Urocitellus richardsonii	Oregon gray fox	0	abortive	188	308.58	3.27	1.80171	5.83627	High	1	1	0	0	0	0	0	1	0	0	0	0	0	1
Lynx	Lynx canadensis	Maine gray fox	0	emerging	110.723	312.35	-0.5	1.0043	9.22029	Medium	0	1	0	0	0	0	0	1	0	0	0	0	0	1
Franklin's ground squirrel	Poliocitellus franklinii	Maine gray fox	0	emerging	188	308.15	3.7	2.0149	6.12905	High	0	1	0	0	0	0	0	1	0	0	0	0	0	1
Lynx	Lynx canadensis	Flagstaff Gray fox	0	abortive	110.723	312.35	-0.5	1.0043	9.22029	Medium	0	1	0	0	0	0	0	1	0	0	0	0	0	1
Franklin's ground squirrel	Poliocitellus franklinii	Flagstaff Gray fox	0	abortive	188	308.15	3.7	2.0149	6.12905	High	0	1	0	0	0	0	0	1	0	0	0	0	0	1
Lynx	Lynx canadensis	North American red fox	0	natural extinction	110.723	312.35	-0.5	1.0043	9.22029	Medium	0	1	0	0	0	0	0	1	0	0	0	0	0	1
Franklin's ground squirrel	Poliocitellus franklinii	North American red fox	0	natural extinction	188	308.15	3.7	2.0149	6.12905	High	0	1	0	0	0	0	0	1	0	0	0	0	0	1
Lynx	Lynx canadensis	Ontario red fox	0	anthropogenic extinction	110.723	312.35	-0.5	1.0043	9.22029	Medium	0	1	0	0	0	0	0	1	0	0	0	0	0	1
Franklin's ground squirrel	Poliocitellus franklinii	Ontario red fox	0	anthropogenic extinction	188	308.15	3.7	2.0149	6.12905	High	0	1	0	0	0	0	0	1	0	0	0	0	0	1
Binturong	Arctictis binturong	Turkey red fox	0	abortive	110.723	309.85	2	0.693147	9.41328	Medium	0	0	0	0	0	1	0	0	0	1	0	1	0	1
Small-spotted genet	Genetta genetta	Turkey red fox	0	abortive	110.723	310.15	1.7	0.693147	7.53193	High	0	0	0	1	1	1	0	0	0	1	0	1	0	1
Banded palm civet	Hemigalus derbyanus	Turkey red fox	0	abortive	110.723	311.15	0.7	0.693147	7.78322	High	0	0	0	0	0	1	0	0	0	1	0	1	0	1
Asian palm civet	Paradoxurus hermaphroditus	Turkey red fox	0	abortive	110.723	309.65	2.2	1.22378	8.03916	Medium	0	0	0	0	0	1	0	0	0	1	0	1	0	1
Small Indian civet	Viverricula indica	Turkey red fox	0	abortive	110.723	311.15	0.7	1.35584	8.00637	Medium	0	0	0	0	0	1	0	0	0	1	0	1	0	1
North african hedgehog	Atelerix algirus	Turkey red fox	0	abortive	172.592	308.35	3.5	1.60944	6.61338	High	0	0	0	1	1	0	0	0	0	1	0	1	0	1
Bobcat	Lynx rufus	Lasiurus cinereus	0	active	162.538	312.35	-4.4	1.01523	9.05952	Medium	1	1	0	0	0	0	0	1	1	0	0	0	0	1
Kit fox	Vulpes macrotis	Lasiurus cinereus	0	active	162.538	311.15	-3.2	1.38629	7.82405	Medium	1	1	0	0	0	0	0	1	1	0	0	0	0	1
Muskrat	Ondatra zibethicus	Lasiurus cinereus	0	active	188	310.55	-2.6	1.90211	7.21671	Medium	1	1	0	0	0	0	0	1	1	0	0	0	0	1
Groundhog	Marmota monax	Eptesicus fuscus	0	active	188	310.15	-1	1.50408	8.29405	Medium	1	1	0	0	0	0	0	1	1	0	0	0	0	1
Cat	Felis catus	Eptesicus fuscus	0	active	162.538	311.25	-2.1	1.30833	8.26873	Medium	1	1	1	1	1	1	1	1	1	0	0	0	0	1
Crab-eating fox	Cerdocyon thous	Eptesicus fuscus	0	active	162.538	311.35	-2.2	1.12817	8.77956	Medium	1	0	1	0	0	0	0	1	1	0	0	0	0	1
Coati	Nasua narica	Eptesicus fuscus	0	active	162.538	311.75	-2.6	1.38629	8.22951	Medium	1	1	1	0	0	0	0	1	1	0	0	0	0	1
Seven-banded armadillo	Dasypus septemcinctus	Eptesicus fuscus	0	active	197.8	307.65	1.5	1.79176	7.29641	Medium	1	0	1	0	0	0	0	1	1	0	0	0	0	1
Groundhog	Marmota monax	Tadarida brasiliensis	0	active	188	310.15	-1	1.50408	8.29405	Medium	1	1	0	0	0	0	0	1	1	0	0	0	0	1
Cat	Felis catus	Tadarida brasiliensis	0	active	162.538	311.25	-2.1	1.30833	8.26873	Medium	1	1	1	1	1	1	1	1	1	0	0	0	0	1
Crab-eating fox	Cerdocyon thous	Tadarida brasiliensis	0	active	162.538	311.35	-2.2	1.12817	8.77956	Medium	1	0	1	0	0	0	0	1	1	0	0	0	0	1
Coati	Nasua narica	Tadarida brasiliensis	1	active	162.538	311.75	-2.6	1.38629	8.22951	Medium	1	1	1	0	0	0	0	1	1	0	0	0	0	1
Seven-banded armadillo	Dasypus septemcinctus	Tadarida brasiliensis	0	active	197.8	307.65	1.5	1.79176	7.29641	Medium	1	0	1	0	0	0	0	1	1	0	0	0	0	1
Spotted skunk	Spilogale putorius	Myotis lucifugus	0	active	162.538	309.55	-4.4	1.62334	6.39693	Medium	1	1	0	0	0	0	0	1	0	0	0	0	0	1
Rat	Rattus rattus	Myotis lucifugus	0	active	188	311.15	-6	2.48491	5.29832	Medium	1	1	1	1	1	1	1	1	0	0	0	0	0	1
Ocelot	Leopardus pardalis	Myotis lucifugus	0	active	162.538	311.15	-6	0.693147	9.08251	Medium	1	1	1	0	0	0	0	1	0	0	0	0	0	1
White-tailed jackrabbit	Lepus townsendii	Myotis lucifugus	0	active	188	311.35	-6.2	1.45862	8.01813	Medium	1	1	0	0	0	0	0	1	0	0	0	0	0	1
Bobcat	Lynx rufus	Desmodus rotundus	0	active	162.538	312.35	-4.2	1.01523	9.05952	Medium	1	1	0	0	0	0	0	1	1	0	0	0	0	1
Swift fox	Vulpes velox	Desmodus rotundus	0	active	162.538	311.67	-3.52	1.50408	7.78322	Medium	1	1	0	0	0	0	0	1	1	0	0	0	0	1
Hooded skunk	Mephitis macroura	Desmodus rotundus	0	active	162.538	309.6	-1.45	1.66771	6.87213	Medium	1	1	0	0	0	0	0	1	1	0	0	0	0	1
Muskrat	Ondatra zibethicus	Desmodus rotundus	0	active	188	310.55	-2.4	1.90211	7.21671	Medium	1	1	0	0	0	0	0	1	1	0	0	0	0	1
Otter	Lontra canadensis	Lasiurus seminolus	0	active	162.538	311.55	-3.3	0.982078	9.10498	Medium	1	1	0	0	0	0	0	1	0	0	0	0	0	1
Swift fox	Vulpes velox	Lasiurus seminolus	0	active	162.538	311.67	-3.42	1.50408	7.78322	Medium	1	1	0	0	0	0	0	1	0	0	0	0	0	1
Hooded skunk	Mephitis macroura	Lasiurus seminolus	0	active	162.538	309.6	-1.35	1.66771	6.87213	Medium	1	1	0	0	0	0	0	1	0	0	0	0	0	1
Muskrat	Ondatra zibethicus	Lasiurus seminolus	0	active	188	310.55	-2.3	1.90211	7.21671	Medium	1	1	0	0	0	0	0	1	0	0	0	0	0	1
Groundhog	Marmota monax	Lasiurus borealis	0	active	188	310.15	-1.3	1.50408	8.29405	Medium	1	1	0	0	0	0	0	1	0	0	0	0	0	1
Raccoon	Procyon lotor	Lasiurus borealis	0	active	162.538	311.15	-2.3	1.11841	8.69951	Medium	1	1	0	0	0	0	0	1	0	0	0	0	0	1
Cat	Felis catus	Lasiurus borealis	0	active	162.538	311.25	-2.4	1.30833	8.26873	Medium	1	1	1	1	1	1	1	1	0	0	0	0	0	1
Otter	Lontra canadensis	Lasiurus borealis	0	active	162.538	311.55	-2.7	0.982078	9.10498	Medium	1	1	0	0	0	0	0	1	0	0	0	0	0	1
Coati	Nasua narica	Lasiurus borealis	0	active	162.538	311.75	-2.9	1.38629	8.22951	Medium	1	1	1	0	0	0	0	1	0	0	0	0	0	1
Hoary marmot	Marmota caligata	Lasiurus borealis	0	active	188	309.9	-1.05	1.43508	8.36637	Medium	1	1	0	0	0	0	0	1	0	0	0	0	0	1
Spotted skunk	Spilogale putorius	Lasiurus xanthinus	0	active	162.538	309.55	-3.9	1.62334	6.39693	Medium	1	1	0	0	0	0	0	1	0	0	0	0	0	1
White-tailed jackrabbit	Lepus townsendii	Lasiurus xanthinus	0	active	188	311.35	-5.7	1.45862	8.01813	Medium	1	1	0	0	0	0	0	1	0	0	0	0	0	1
Spotted skunk	Spilogale putorius	Lasiurus intermedius	0	active	162.538	309.55	-3.9	1.62334	6.39693	Medium	1	1	0	0	0	0	0	1	0	0	0	0	0	1
White-tailed jackrabbit	Lepus townsendii	Lasiurus intermedius	0	active	188	311.35	-5.7	1.45862	8.01813	Medium	1	1	0	0	0	0	0	1	0	0	0	0	0	1
Swine	Sus scrofa	Lasiurus noctivagans	0	active	162.538	312.15	-8	1.70475	11.7753	Low	1	1	1	1	1	1	1	1	0	0	0	0	0	1
Groundhog	Marmota monax	Pipistrellus subflavus	0	active	188	310.15	-1.6	1.50408	8.29405	Medium	1	1	0	0	0	0	0	1	1	0	0	0	0	1
Raccoon	Procyon lotor	Pipistrellus subflavus	0	active	162.538	311.15	-2.6	1.11841	8.69951	Medium	1	1	0	0	0	0	0	1	1	0	0	0	0	1
Cat	Felis catus	Pipistrellus subflavus	0	active	162.538	311.25	-2.7	1.30833	8.26873	Medium	1	1	1	1	1	1	1	1	1	0	0	0	0	1
Otter	Lontra canadensis	Pipistrellus subflavus	0	active	162.538	311.55	-3	0.982078	9.10498	Medium	1	1	0	0	0	0	0	1	1	0	0	0	0	1
Hoary fox	Lycalopex vetulus	Pipistrellus subflavus	0	active	162.538	310.55	-2	1.09861	8.58485	Medium	1	0	1	0	0	0	0	1	1	0	0	0	0	1
Swift fox	Vulpes velox	Pipistrellus subflavus	0	active	162.538	311.67	-3.12	1.50408	7.78322	Medium	1	1	0	0	0	0	0	1	1	0	0	0	0	1
Hooded skunk	Mephitis macroura	Pipistrellus subflavus	0	active	162.538	309.6	-1.05	1.66771	6.87213	Medium	1	1	0	0	0	0	0	1	1	0	0	0	0	1
Hoary marmot	Marmota caligata	Pipistrellus subflavus	0	active	188	309.9	-1.35	1.43508	8.36637	Medium	1	1	0	0	0	0	0	1	1	0	0	0	0	1
Vancouver marmot	Marmota vancouverensis	Myotis yumanensis	0	active	188	309.9	-3.75	1.19392	8.4659	Medium	1	1	0	0	0	0	0	1	0	0	0	0	0	1
Jaguarundi	Puma yagouaroundi	Pipistrellus hesperus	0	active	162.538	311.55	-8.1	0.693147	8.85367	Medium	1	1	1	0	0	0	0	1	0	0	0	0	0	1
Gunnison's prairie dog	Cynomys gunnisoni	Pipistrellus hesperus	0	active	188	308.15	-4.7	1.4816	6.80239	Medium	1	1	0	0	0	0	0	1	0	0	0	0	0	1
Black-tailed prairie dog	Cynomys ludovicianus	Pipistrellus hesperus	0	active	188	308.15	-4.7	1.38629	7.02554	Medium	1	1	0	0	0	0	0	1	0	0	0	0	0	1
Neotropical river otter	Lontra longicaudis	ApV	0	active	162.538	311.55	-4.4	0.916291	8.92266	Medium	1	1	1	0	0	0	0	1	0	0	0	0	0	1
Yellow-bellied marmot	Marmota flaviventris	ApV	0	active	188	309.65	-2.5	1.38629	8.16052	Medium	1	1	0	0	0	0	0	1	0	0	0	0	0	1
Gray Fox	Urocyon cinereoargenteus	Artibus lituratus	0	active	162.538	310.55	-0.1	1.31103	8.4659	Medium	1	1	1	0	0	0	0	1	1	0	0	0	0	1
Nine-banded armadillo	Dasypus novemcinctus	Artibus lituratus	0	active	197.8	307.65	2.8	1.38629	8.6125	Medium	1	1	1	0	0	0	0	1	1	0	0	0	0	1
Groundhog	Marmota monax	Corynorhinus townsendii	0	active	188	310.15	-1.6	1.50408	8.29405	Medium	1	1	0	0	0	0	0	1	0	0	0	0	0	1
Raccoon	Procyon lotor	Corynorhinus townsendii	0	active	162.538	311.15	-2.6	1.11841	8.69951	Medium	1	1	0	0	0	0	0	1	0	0	0	0	0	1
Cat	Felis catus	Corynorhinus townsendii	0	active	162.538	311.25	-2.7	1.30833	8.26873	Medium	1	1	1	1	1	1	1	1	0	0	0	0	0	1
Otter	Lontra canadensis	Corynorhinus townsendii	0	active	162.538	311.55	-3	0.982078	9.10498	Medium	1	1	0	0	0	0	0	1	0	0	0	0	0	1
Swift fox	Vulpes velox	Corynorhinus townsendii	0	active	162.538	311.67	-3.12	1.50408	7.78322	Medium	1	1	0	0	0	0	0	1	0	0	0	0	0	1
Hooded skunk	Mephitis macroura	Corynorhinus townsendii	0	active	162.538	309.6	-1.05	1.66771	6.87213	Medium	1	1	0	0	0	0	0	1	0	0	0	0	0	1
Hoary marmot	Marmota caligata	Corynorhinus townsendii	0	active	188	309.9	-1.35	1.43508	8.36637	Medium	1	1	0	0	0	0	0	1	0	0	0	0	0	1
Cat	Felis catus	Eptesicus brasiliensis	0	active	162.538	311.25	-2.1	1.30833	8.26873	Medium	1	1	1	1	1	1	1	0	1	0	0	0	0	1
Crab-eating fox	Cerdocyon thous	Eptesicus brasiliensis	0	active	162.538	311.35	-2.2	1.12817	8.77956	Medium	1	0	1	0	0	0	0	0	1	0	0	0	0	1
Coati	Nasua narica	Eptesicus brasiliensis	0	active	162.538	311.75	-2.6	1.38629	8.22951	Medium	1	1	1	0	0	0	0	0	1	0	0	0	0	1
Seven-banded armadillo	Dasypus septemcinctus	Eptesicus brasiliensis	0	active	197.8	307.65	1.5	1.79176	7.29641	Medium	1	0	1	0	0	0	0	0	1	0	0	0	0	1
Groundhog	Marmota monax	Eptesicus furinalis	0	active	188	310.15	-1	1.50408	8.29405	Medium	1	1	0	0	0	0	0	1	1	0	0	0	0	1
Cat	Felis catus	Eptesicus furinalis	0	active	162.538	311.25	-2.1	1.30833	8.26873	Medium	1	1	1	1	1	1	1	1	1	0	0	0	0	1
Crab-eating fox	Cerdocyon thous	Eptesicus furinalis	0	active	162.538	311.35	-2.2	1.12817	8.77956	Medium	1	0	1	0	0	0	0	1	1	0	0	0	0	1
Coati	Nasua narica	Eptesicus furinalis	0	active	162.538	311.75	-2.6	1.38629	8.22951	Medium	1	1	1	0	0	0	0	1	1	0	0	0	0	1
Seven-banded armadillo	Dasypus septemcinctus	Eptesicus furinalis	0	active	197.8	307.65	1.5	1.79176	7.29641	Medium	1	0	1	0	0	0	0	1	1	0	0	0	0	1
Bobcat	Lynx rufus	Macrophyllum macrophyllum	0	active	162.538	312.35	-4.2	1.01523	9.05952	Medium	1	1	0	0	0	0	0	1	0	0	0	0	0	1
[truncated: 17,172 more rows]

## Sheet: Data dictionary
Column name	Definition
Susceptible Species
Variant
Known HSE
Variant Status
Relatedness	Phylogenetic relatedness of the susceptible and reservoir species (phylogenetic patristic distance)
Temperature (K)	Average body temperature of the susceptible species (degrees Kelvin)
Temperature Difference	Difference in average body temperature between the reservoir and susceptible species (degrees Kelvin)
Litter Size (log)	Average litter size of the susceptible species (individuals)
Weight (g, log)	Average adult weight of the susceptible species log transformed to conform to the normality assumption (g)
Weight Difference	Difference in average adult weight (g) between the reservoir and susceptible species (Low = lower 25%, High = upper 25%, Medium (Reference) = middle 50%)
Lineage	Lineage of the RVV transmitted by the reservoir species (1 = Bat, 0 = Canine)
Susceptible Species Geographic Range
Variant Geographic Range
Risk Ratio
